# Supplementary material for: An exploratory study of metabolomics in endogenous and cannabis-use-associated psychotic-like experiences in adolescence
Source: Transl Psychiatry. 2024 Nov 7;14:466. doi: 10.1038/s41398-024-03163-9 (PMC11543670; doi:10.1038/s41398-024-03163-9)
Supplement: Supplementary file 2 — Supplementary Tables 1-6 [file 41398_2024_3163_MOESM2_ESM.xlsx]

## Sheet: Table1. Background factors
Supplementary Table 1. Cohort statistics of background factors and standardized linear regressions with YEAH factors 1–6
			YEAH factor 1, Delusions					YEAH factor 2, Paranoia					YEAH factor 3, Hallucinations					YEAH factor 4, Negative symptoms					YEAH factor 5, Thought disorder					YEAH factor 6, Dissociative symptoms
			Regression coefficient		95% CI			Regression coefficient		95% CI			Regression coefficient		95% CI			Regression coefficient		95% CI			Regression coefficient		95% CI			Regression coefficient		95% CI
Background factor	Cohort	Missing cases (%)	Beta	p	Lower bound	Upper bound		Beta	p	Lower bound	Upper bound		Beta	p	Lower bound	Upper bound		Beta	p	Lower bound	Upper bound		Beta	p	Lower bound	Upper bound		Beta	p	Lower bound	Upper bound
Gender; Male n (%)	12 (16)	0 (0)	0.219	0.057	-0.018	1.196		0.069	0.556	-0.314	0.579		0.161	0.165	-0.135	0.777		-0.153	0.188	-0.746	0.149		-0.021	0.855	-0.45	0.375		-0.024	0.839	-0.566	0.45
Age, mean (SD)	16.43 (1.57)	0 (0)	0.057	0.624	-0.109	0.181		-0.136	0.241	-0.165	0.042		-0.083	0.476	-0.146	0.069		-0.017	0.883	-0.114	0.098		-0.036	0.756	-0.112	0.081		0.192	0.097	-0.019	0.217
BMI, mean (SD)	22.33 (5.67)	0 (0)	0.287	0.012	0.011	0.088		-0.008	0.943	-0.03	0.028		0.093	0.427	-0.018	0.042		0.034	0.772	-0.025	0.034		0.087	0.454	-0.017	0.037		0.215	0.062	-0.002	0.063
Diet quality (IDQ), mean (SD)	25.61 (5.69)	0 (0)	-0.267	0.02	0.085	-0.008		0.181	0.117	-0.006	0.051		-0.097	0.403	-0.042	0.017		0.116	0.319	-0.014	0.045		-0.038	0.744	-0.031	0.022		-0.168	0.147	-0.057	0.009
Tobacco use (ASSIST), mean (SD)	6.49 (8.99)	0 (0)	-0.083	0.475	-0.034	0.016		0.239	0.037	0.001	0.037		0.091	0.433	-0.011	0.026		0.288	0.012	0.005	0.04		0.171	0.141	-0.004	0.029		-0.02	0.866	-0.023	0.019
Cannabis use (ASSIST), mean (SD)	2.27 (3.43)	61 (81.3)	0.078	0.134	-0.043	0.287		0.558	0.031	0.012	0.124		0.717	0.003	0.075	0.283		0.362	0.185	-0.044	0.205		0.535	0.04	0.005	0.177		0.473	0.075	-0.015	0.268
Alcohol use (ASSIST), mean (SD)	8.09 (8.28)	18 (23.7)	-0.065	0.627	-0.04	0.024		0.209	0.115	-0.004	0.037		0.02	0.879	-0.022	0.025		0.085	0.525	-0.015	0.029		0.063	0.638	-0.015	0.024		-0.184	0.166	-0.042	0.007
Alcohol use (AUDIT-C), mean (SD)	2.70 (2.94)	0 (0)	-0.22	0.057	0.149	0.002		0.058	0.62	-0.041	0.07		-0.126	0.277	-0.089	0.026		0.222	0.054	-0.001	0.109		-0.006	0.96	-0.053	0.05		-0.077	0.507	-0.085	0.043
Medication, n (%)	43 (56.6)	0 (0)	0.021	0.914	-0.185	0.206		-0.081	0.608	-0.278	0.164		-0.219	0.255	-0.409	0.11		0.013	0.936	-0.211	0.229		0.33	0.055	-0.005	0.509		-0.075	0.588	-0.216	0.123
SSRI, n (%)	24 (31.6)	0 (0)	0.107	0.586	-0.134	0.236		-0.106	0.508	-0.279	0.14		-0.199	0.306	-0.373	0.119		0.015	0.926	-0.199	0.219		0.305	0.079	-0.026	0.462		-0.03	0.829	-0.178	0.143
Antipsychotic medication, n (%)	13 (17.1)	0 (0)	0.137	0.741	-0.092	0.198		-0.327	0.038	-0.339	-0.01		0.015	0.935	-0.185	0.201		0.131	0.402	-0.095	0.233		0.24	0.151	-0.052	0.33		0.029	0.831	-0.112	0.14
Chronic depression, n (%)	43 (56.58)	0 (0)	0.22	0.017	0.131	1.008		-0.086	0.462	-0.45	0.207		0.074	0.526	-0.231	0.447		-0.244	0.034	-0.674	-0.028		-0.056	0.714	-0.359	0.247		0.119	0.307	-0.182	0.568
Depression (BDI), mean (SD)	30.18 (7.57)	0 (0)	0.301	0.008	0.01	0.068		0.322	0.005	0.01	0.05		0.427	0.0001	0.021	0.061		0.14	0.229	-0.008	0.035		0.426	0.0001	0.019	0.055		0.268	0.019	0.005	0.053
Childhood adversity (TADS), mean (SD)	43.79 (18.59)	0 (0)	0.274	0.017	0.003	0.026		0.34	0.003	0.005	0.021		0.321	0.007	0.004	0.021		0.112	0.337	-0.005	0.013		0.208	0.071	-0.0001	0.015		0.138	0.235	-0.004	0.016
Insomnia (ISI), mean (SD)	12.63 (5.43)	0 (0)	0.268	0.019	0.008	0.089		0.146	0.208	-0.011	0.049		0.272	0.018	0.007	0.067		0.201	0.081	-0.003	0.057		0.171	0.018	0.006	0.06		0.192	0.097	-0.005	0.063
Sleep quality (PSQI), mean (SD)	10.66 (3.9)	0 (0)	0.267	0.02	0.011	0.124		0.189	0.101	-0.007	0.076		0.33	0.004	0.021	0.103		0.293	0.01	0.013	0.095		0.329	0.004	0.018	0.092		0.206	0.074	-0.004	0.09
Note: Each The following concentrations for metabolites were not used in statistical analysis due linearity failing or a poor chromatograph: aspartate, homoserine, orotic acid, pyridoxine, 5-hydroxyindole-3-acetic acid, 3-H-DL-kynurenine, folic acid, sorbitol, and cGMP.

## Sheet: Table 2a. Sorted YEAH factors
Supplementary Table 2a. Factor loadings for each factor, and item texts in Finnish and English.
Item	Main factor	1. Delusions	2. Paranoia	3. Halluci-nations	4. Negative symptoms	5. Thought disorder	6. Dissociative symptoms	Item text, English	Factor	Item text, Finnish (used in the present study)
3	1	0.523	-0.009	0.227	-0.064	-0.121	0.365	I have had experiences with telepathy, psychic forces, or fortune telling.	1. Delusions	Minulla on kokemuksia telepatiasta, yliluonnollisista voimista tai tulevaisuuden ennustamisesta.
29	1	0.403	-0.174	0.205	-0.137	0.289	0.344	I feel like I'm under the control of some power other than myself.		Jokin ulkopuolinen voima tuntuu hallitsevan minua.
36	1	0.402	0.328	-0.051	-0.032	0.357	0.075	I feel that someone has bad intentions towards me.		Minusta tuntuu, että joku aikoo minulle pahaa.
17	1	0.381	0.019	0.116	-0.06	0.094	0.355	I feel strongly that I am (or will be) an unusually important person.		Minulla on vahva tunne, että olen (tai tulen olemaan) epätavallisen tärkeä henkilö.
13	1	0.379	0.276	0.239	0.031	0.105	0.089	I'm disturbed by the feeling that others can read my thoughts.		Minua häiritsee tunne, että muut voivat lukea ajatuksiani.
25	1	0.379	0.123	0.218	0.069	0.198	0.199	I hold beliefs that other people would find impossible or really weird.		Minulla on uskomuksia, joita muut pitäisivät mahdottomina tai todella outoina.
37	1	0.378	0.2	0.358	0.141	0.15	0.013	I notice special meanings directed at me, for example in advertisements, shop windows, or in the way things are arranged.		Havaitsen minuun kohdistuvia erityisiä merkityksiä esim. mainoksissa, näyteikkunoissa tai tavaroiden järjestyksessä.
7	2	-0.048	0.779	-0.045	-0.059	0.099	0.075	I feel that other people are watching me or talking about me.	2. Paranoia	Tuntuu siltä, että muut ihmiset tarkkailevat minua tai puhuvat minusta.
23	2	0.203	0.531	-0.061	0.123	0.135	0.205	I feel that others have it in for me.		Minusta tuntuu, että muilla on jotakin minua vastaan.
31	2	0.17	0.51	0.301	-0.102	0.212	-0.002	I feel like I'm being followed or spied upon.		Tuntuu, että minua seurataan tai vakoillaan.
18	2	-0.023	0.385	0.24	0.34	0.102	-0.162	I'm easily distracted by sounds around me.		Häiriinnyn helposti ympärillä kuuluvista äänistä.
2	2	-0.36	0.376	0.024	0.281	-0.13	0.364	I'm not interested in other people.		Muut ihmiset eivät kiinnosta minua.
39	2	-0.339	0.368	0.057	0.334	0.043	0.087	I don't want to be in school or at work.		En halua olla koulussa/töissä.
19	3	-0.036	0.094	0.827	0.051	0.004	0.007	I see things or people that others cannot see.	3. Hallucinations	Näen asioita tai ihmisiä, joita muut eivät pysty näkemään.
5	3	0.182	-0.15	0.682	-0.054	0.064	0.225	I hear things that other people can't hear like voices of people whispering or talking.		Kuulen ääniä kuten kuiskimista tai puhetta, joita muut eivät pysty kuulemaan.
22	3	0.128	0.087	0.642	0.037	0.112	0.083	I hear unusual sounds like banging, clicking, hissing, or ringing.		Kuulen outoja ääniä kuten pauketta, naputuksia, sihinää tai soimista.
9	3	-0.101	0.099	0.547	0.126	0.265	0.043	I mistake shadows for people or noises for voices.		Erehdyn pitämään varjoja ihmisinä tai erilaisia ääniä puheena.
21	3	0.102	0.246	0.527	-0.071	0.218	-0.061	I have the sense that some person or force is around me, even though I can't see anyone.		Tunnen, että joku ihminen tai voima on lähettyvillä, vaikka en voi nähdä ketään.
35	3	0.315	0.059	0.508	0.199	0.007	0.017	I smell or taste unpleasant things that other people can’t smell or taste.		Haistan tai maistan jotain epämiellyttävää, mitä muut eivät pysty aistimaan.
33	3	0.274	-0.135	0.462	0.044	0.091	0.271	When I look at a person, or look at myself in a mirror, I see the face change right before my eyes.		Näen jonkun henkilön kasvojen tai oman peilikuvani yhtäkkiä muuttuvan.
1	3	-0.015	0.166	0.357	0.053	0.072	0.032	I seem to live through events exactly as they happened before (déjà vu).		Koen, että jokin asia on tapahtunut minulle täsmälleen samalla tavalla ennenkin (déjà vu).
12	4	0.117	-0.061	-0.001	0.902	0.096	0.003	I have difficulties coping with my usual activities or tasks.	4. Negative	Minulla on vaikeuksia selvitä päivittäisistä toimistani.
34	4	0.102	-0.006	-0.008	0.765	-0.005	0.134	I have difficulties in carrying out ordinary activities (e.g., washing myself, dressing, biking, housework, going to the store).	symptoms	Minulla on vaikeuksia tehdä tavallisia asioita (kuten peseytyminen, pukeutuminen, pyöräily, kotityöt, kaupassa käynti).
14	4	-0.342	0.087	0.043	0.727	0.083	0.009	I am too tired to do anything.		En jaksa tehdä mitään.
4	4	-0.009	0.314	0.206	0.524	-0.026	-0.178	I have difficulty concentrating on anything, for example on listening or reading.		Minun on vaikea keskittyä mihinkään, esimerkiksi lukemiseen tai kuuntelemiseen.
10	4	-0.379	0.143	-0.023	0.522	0.221	0.183	I'm not really interested in anything.		Minua ei kiinnosta oikein mikään.
15	5	-0.102	0.113	0.081	0.156	0.634	-0.002	My thoughts are so strong that I can almost hear them.	5. Thought	Ajatukseni ovat niin voimakkaita, että voin melkein kuulla ne.
32	5	0.058	0.131	-0.092	0.239	0.624	-0.003	Many thoughts in my head are competing for my attention.	disorder	Minulla on päässäni monia ajatuksia, jotka kilpailevat huomiostani.
27	5	0.111	0.161	-0.137	0.217	0.475	0.259	My thinking feels worryingly confused or disturbed.		Ajatteluni tuntuu huolestuttavan sekavalta tai häiriintyneeltä.
11	5	-0.177	0.166	0.342	0.064	0.471	0.086	I'm unsure whether something I experience is real or imaginary.		Olen epävarma, onko kokemani asia todellinen vai kuviteltu.
16	5	0.124	0.119	0.267	-0.04	0.437	0.184	It feels like something strange or inexplicable is taking place in myself or in my environment.		Tuntuu siltä, että jotain outoa tai selittämätöntä tapahtuu minussa tai ympärilläni.
24	5	0.289	0.023	0.226	0.056	0.384	0.052	I feel that some person or force takes away my thoughts, interferes with my thinking, or puts thoughts in my head.		Minusta tuntuu, että joku henkilö tai voima vie ajatuksiani, häiritsee ajatteluani tai panee ajatuksia päähäni.
20	5	0.123	0.265	0.079	0.093	0.352	-0.089	It feels like there's something badly wrong with my body.		Tuntuu siltä, että kehossani on jotain pahasti vialla.
38	5	-0.017	0.183	0.138	0.249	0.339	-0.062	I have trouble controlling my speech, behaviour, or facial expressions.		Minulla on vaikeuksia kontrolloida puhettani, käyttäytymistäni tai ilmeitäni.
28	6	-0.02	0.263	-0.054	0.11	-0.137	0.702	I try to avoid the company of other people.	6. Dissociative	Pyrin välttämään toisten ihmisten seuraa.
26	6	0.094	-0.079	0.002	0.202	0.124	0.61	When something sad happens, I don't really feel sadness, or when something joyful happens, I don't really feel happy.	symptoms	Minun on vaikea tuntea surua, kun tapahtuu jotain surullista tai iloa, kun tapahtuu jotain iloista.
30	6	-0.005	-0.04	0.168	-0.127	0.296	0.602	I feel that I don’t exist or that I'm dead.		Minusta tuntuu, että minua ei ole olemassa tai että olen kuollut.
6	6	0.375	0.186	0.033	0.089	-0.048	0.406	Others think I'm odd.		Muut pitävät minua outona.
8	6	-0.073	0.125	0.202	-0.083	0.368	0.401	My life feels unreal or stage-managed.		Elämäni tuntuu epätodelliselta tai lavastetulta.

## Sheet: Tables 2b-c. Full factor model
Supplementary Table 2b. Standardized YEAH item factor loadings and thresholds.
Item	Factor loadings							Thresholds
	1	2	3	4	5	6		1	2	3	4	5
1	-0.02	0.17	0.36	0.05	0.07	0.03		-0.34	0.53	0.92	1.63	2.18
2	-0.36	0.38	0.02	0.28	-0.13	0.36		-0.26	0.11	0.43	1.2	1.79
3	0.52	-0.01	0.23	-0.06	-0.12	0.37		0.68	1.19	1.4	1.73	2.05
4	-0.01	0.31	0.21	0.52	-0.03	-0.18		-0.74	-0.29	-0.02	0.42	1.13
5	0.18	-0.15	0.68	-0.05	0.06	0.23		0.64	1.05	1.28	1.69	1.89
6	0.38	0.19	0.03	0.09	-0.05	0.41		-0.1	0.34	0.57	0.95	1.34
7	-0.05	0.78	-0.05	-0.06	0.1	0.08		-0.25	0.19	0.48	0.88	1.48
8	-0.07	0.13	0.2	-0.08	0.37	0.4		0.08	0.61	0.86	1.29	1.73
9	-0.1	0.1	0.55	0.13	0.27	0.04		0.67	1.07	1.29	1.84	2.29
10	-0.38	0.14	-0.02	0.52	0.22	0.18		-0.54	-0.13	0.18	0.71	1.33
11	-0.18	0.17	0.34	0.06	0.47	0.09		0.36	0.82	1.04	1.44	1.92
12	0.12	-0.06	0	0.9	0.1	0		-0.34	0.09	0.41	0.92	1.6
13	0.38	0.28	0.24	0.03	0.11	0.09		0.84	1.26	1.44	1.82	2.09
14	-0.34	0.09	0.04	0.73	0.08	0.01		-0.65	-0.29	0.02	0.5	1.11
15	-0.1	0.11	0.08	0.16	0.63	0		0.32	0.67	0.92	1.34	1.75
16	0.12	0.12	0.27	-0.04	0.44	0.18		0.65	1.1	1.31	1.63	2.09
17	0.38	0.02	0.12	-0.06	0.09	0.36		0.66	1.21	1.47	1.95	2.36
18	-0.02	0.39	0.24	0.34	0.1	-0.16		-0.19	0.1	0.39	0.76	1.29
19	-0.04	0.09	0.83	0.05	0	0.01		0.95	1.47	1.69	2.02	2.44
20	0.12	0.27	0.08	0.09	0.35	-0.09		0.56	1.02	1.29	1.62	2.36
21	0.1	0.25	0.53	-0.07	0.22	-0.06		0.71	1.12	1.38	1.86	2.23
22	0.13	0.09	0.64	0.04	0.11	0.08		0.57	1.16	1.38	1.69	2.02
23	0.2	0.53	-0.06	0.12	0.14	0.21		-0.22	0.3	0.62	1.05	1.48
24	0.29	0.02	0.23	0.06	0.38	0.05		1	1.34	1.48	1.75	2.09
25	0.38	0.12	0.22	0.07	0.2	0.2		0.68	1.12	1.3	1.58	1.98
26	0.09	-0.08	0	0.2	0.12	0.61		-0.14	0.3	0.56	1.05	1.51
27	0.11	0.16	-0.14	0.22	0.48	0.26		-0.28	0.31	0.52	0.95	1.57
28	-0.02	0.26	-0.05	0.11	-0.14	0.7		-0.41	0.06	0.53	1.03	1.54
29	0.4	-0.17	0.21	-0.14	0.29	0.34		1.09	1.51	1.67	1.87	2.29
30	-0.01	-0.04	0.17	-0.13	0.3	0.6		0.6	1.12	1.39	1.73	1.92
31	0.17	0.51	0.3	-0.1	0.21	0		0.73	1.31	1.54	1.84	2.29
32	0.06	0.13	-0.09	0.24	0.62	0		0.18	0.58	0.82	1.2	1.65
33	0.27	-0.14	0.46	0.04	0.09	0.27		1	1.52	1.84	2.09	‘2.29
34	0.1	-0.01	-0.01	0.77	-0.01	0.13		-0.2	0.31	0.6	1.13	1.65
35	0.32	0.06	0.51	0.2	0.01	0.02		1.31	1.65	1.98	2.36	2.54
36	0.4	0.33	-0.05	-0.03	0.36	0.08		0.52	1.11	1.43	1.69	2.13
37	0.38	0.2	0.36	0.14	0.15	0.01		1.13	1.49	1.75	2.09	2.54
38	-0.02	0.18	0.14	0.25	0.34	-0.06		0.52	0.9	1.17	1.58	2.05
39	-0.34	0.37	0.06	0.33	0.04	0.09		-0.48	-0.17	0.1	0.53	1.12
Supplementary Table 2c. YEAH factor correlations.
Factor	1	2	3	4	5	6
1	1
2	-0.03	1
3	0.39	0.31	1
4	-0.2	0.46	0.16	1
5	0.22	0.46	0.5	0.33	1
6	0.3	0.25	0.34	0.18	0.35	1

## Sheet: Table 3. Linear models
Supplementary Table 3. Standardized linear regression analyses between Youth Experiences And Health ( YEAH) questionnaire factors 1-6 and metabolite z-scores.
	Model 1																														Model 2
	F1 (delusions)					F2 (paranoia)					F3 (hallucinations)					F4 (negative symptoms)					F5 (thought disorder)					F6 (dissociative symptoms)					F1 (delusions)					F2 (paranoia)					F3 (hallucinations)					F4 (negative symptoms)
Metabolite	beta	p	95% CI upper	95 % CI lower		beta	p	95% CI upper	95 % CI lower		beta	p	95% CI upper	95 % CI lower		beta	p	95% CI upper	95 % CI lower		beta	p	95% CI upper	95 % CI lower		beta	p	95% CI upper	95 % CI lower		beta	p	95% CI upper	95 % CI lower		beta	p	95% CI upper	95 % CI lower		beta	p	95% CI upper	95 % CI lower		beta	p	95% CI upper	95 % CI lower
Glycine	-0.0721498	0.535672	-0.306524	0.162225		-0.065832	0.572065	-0.391441	0.259777		0.0128623	0.91219	-0.303473	0.329198		-0.00196	0.986616	-0.32488	0.320964		0.0557302	0.632533	-0.297995	0.409455		0.0224969	0.847039	-0.262198	0.307192		0.0365372	0.763974	-0.20862	0.281694		-0.0876539	0.444084	-0.407536	0.232228		0.0481036	0.672326	-0.260288	0.356495		-0.00332255	0.976696	-0.318333	0.311688
Trimethylamine-N-oxide	0.174951	0.130637	-0.056412	0.406314		0.0198102	0.865123	-0.306443	0.346063		0.231373	0.0443243	-0.0764045	0.53915		-0.00136	0.990701	-0.32428	0.321561		0.123089	0.289458	-0.228493	0.47467		0.208411	0.070814	-0.0701029	0.486925		0.213615	0.0906193	-0.0382631	0.465492		0.0185544	0.877337	-0.317851	0.35496		0.238209	0.042662	-0.0760842	0.552503		-0.00173139	0.988406	-0.331716	0.328253
Alanine	-0.0782168	0.501834	-0.312484	0.15605		-0.16266	0.160348	-0.484631	0.159312		-0.0858074	0.461113	-0.401003	0.229388		0.099371	0.393073	-0.22195	0.420694		-0.181607	0.1164	-0.529992	0.166777		-0.0781737	0.50207	-0.362069	0.205722		-0.187397	0.124444	-0.431193	0.0563981		-0.160177	0.164312	-0.48034	0.159986		-0.114799	0.316382	-0.424593	0.194995		0.0956243	0.404215	-0.221106	0.412355
Glyceraldehyde	-0.0271214	0.816101	-0.262022	0.207779		-0.0735146	0.527963	-0.398949	0.251919		-0.00989819	0.932371	-0.326245	0.306448		0.041854	0.719609	-0.28078	0.364492		0.0136432	0.906881	-0.340599	0.367886		-0.0729793	0.53098	-0.356987	0.211028		-0.186653	0.102985	-0.415216	0.0419108		-0.0623846	0.566432	-0.366567	0.241798		-0.0544353	0.614	-0.34701	0.238139		0.0345815	0.748653	-0.264217	0.33338
GABA	-0.174695	0.131209	-0.406069	0.0566781		0.0772839	0.506964	-0.248057	0.402625		-0.0382944	0.742586	-0.354424	0.277836		0.028811	0.804862	-0.29398	0.351598		0.0248312	0.83139	-0.329335	0.378998		-0.0716539	0.538487	-0.355689	0.212381		-0.196075	0.119448	-0.447709	0.0555601		0.0652199	0.585581	-0.269192	0.399632		-0.0360118	0.761585	-0.357957	0.285933		0.0179	0.880092	-0.310704	0.346504
Dimethyl glycine	-0.207355	0.0722873	-0.437234	0.0225253		0.0339897	0.770678	-0.292139	0.360118		-0.0383167	0.742441	-0.354446	0.277813		0.282782	0.013319	-0.02696	0.592523		0.300421	0.00836896	-0.0374899	0.638331		-0.0505847	0.66432	-0.334987	0.233818		-0.281724	0.0231292	-0.527212	-0.0362352		0.0324951	0.784869	-0.300565	0.365555		-0.0501636	0.670736	-0.370109	0.269782		0.279962	0.0154653	-0.0337301	0.593653
2-Aminoisobutyric acid	-0.195828	0.0900083	-0.426265	0.0346091		0.00574312	0.96073	-0.320568	0.332055		-0.053645	0.645339	-0.369551	0.262261		0.257183	0.024911	-0.05488	0.569242		0.256128	0.0255319	-0.0863302	0.598586		-0.0445757	0.7022	-0.32906	0.239908		-0.277801	0.0251057	-0.523401	-0.0322005		0.00855083	0.942718	-0.324491	0.341593		-0.0687407	0.559745	-0.388158	0.250677		0.257169	0.0265455	-0.0584263	0.572765
Choline	-0.0595823	0.60916	-0.294152	0.174987		-0.228292	0.047312	-0.545992	0.0894078		-0.120246	0.300825	-0.434312	0.193821		0.009688	0.933805	-0.31322	0.332594		-0.145697	0.209181	-0.496192	0.204798		-0.0465557	0.689633	-0.331014	0.237903		-0.105811	0.402462	-0.359891	0.14827		-0.236372	0.0447794	-0.561401	0.0886562		-0.132483	0.261261	-0.451045	0.18608		0.00504756	0.965991	-0.322824	0.332919
Serine	-0.0608259	0.601696	-0.295378	0.173726		-0.0696422	0.549979	-0.395167	0.255882		0.0102638	0.929879	-0.306081	0.326609		0.017241	0.882481	-0.30563	0.340114		0.235614	0.0404682	-0.108687	0.579916		-0.0424551	0.71575	-0.326965	0.242055		0.00728644	0.952744	-0.240506	0.255079		-0.0676957	0.558798	-0.391373	0.255981		0.0320559	0.7803	-0.279683	0.343794		0.0308172	0.788478	-0.287228	0.348863
Cytosine	-0.10491	0.367102	-0.3386	0.128781		-0.109504	0.346372	-0.433859	0.21485		0.00978088	0.933171	-0.306566	0.326128		0.104121	0.370732	-0.21704	0.425287		-0.0370169	0.750889	-0.39105	0.317016		0.0818114	0.482322	-0.202001	0.365624		-0.0206603	0.867703	-0.270599	0.229279		-0.141968	0.222391	-0.465896	0.181959		0.0401908	0.728815	-0.274208	0.35459		0.0944141	0.414246	-0.22511	0.413938
Creatinine	-0.070572	0.544653	-0.304973	0.163829		-0.211491	0.0666565	-0.530427	0.107445		-0.0156332	0.893374	-0.331956	0.30069		-0.07376	0.526571	-0.3958	0.248279		-0.0310616	0.789958	-0.385166	0.323043		-0.0411214	0.724316	-0.325648	0.243405		-0.130114	0.295456	-0.379797	0.119569		-0.228486	0.0491326	-0.549119	0.0921476		-0.0287521	0.805384	-0.345312	0.287808		-0.0890499	0.444331	-0.41082	0.23272
Proline	-0.125254	0.280992	-0.35839	0.107882		-0.0118918	0.918792	-0.338186	0.314402		0.000557158	0.996189	-0.315805	0.316919		0.121022	0.297691	-0.19953	0.44157		0.0520496	0.655207	-0.301746	0.405845		0.028171	0.809116	-0.256483	0.312825		-0.171162	0.175463	-0.424136	0.0818123		0.00249638	0.983386	-0.33301	0.338003		-0.00751052	0.949622	-0.330038	0.315017		0.13208	0.26419	-0.194112	0.458273
Betaine	-0.0708648	0.542981	-0.305261	0.163531		0.0930439	0.424041	-0.231857	0.417945		-0.0238696	0.837829	-0.340141	0.292402		0.190085	0.100034	-0.12695	0.507118		0.101678	0.382127	-0.250762	0.454117		0.0341158	0.76985	-0.250486	0.318717		-0.0691432	0.584483	-0.323698	0.185412		0.0758513	0.524462	-0.257199	0.408902		-0.0192607	0.870695	-0.340284	0.301763		0.177745	0.129798	-0.144606	0.500096
Valine	0.112479	0.333348	-0.121017	0.345975		0.0560376	0.630654	-0.269767	0.381842		0.266723	0.0198556	-0.0381781	0.571624		0.067724	0.561049	-0.25446	0.389903		0.192569	0.0955954	-0.155076	0.540214		0.215262	0.0618363	-0.062829	0.493353		-0.00225841	0.985132	-0.246505	0.241988		0.0883179	0.438628	-0.230144	0.40678		0.231943	0.0377083	-0.0663504	0.530236		0.0775437	0.492809	-0.235071	0.390159
Guanidinoacetic acid	-0.168061	0.146728	-0.399706	0.0635834		-0.077107	0.50794	-0.402452	0.248238		-0.243688	0.0338962	-0.550513	0.0631369		-0.02833	0.808079	-0.35112	0.294465		-0.11355	0.328734	-0.465535	0.238434		-0.01711	0.883369	-0.301835	0.267615		-0.110143	0.377136	-0.360796	0.14051		-0.102124	0.385166	-0.430372	0.226124		-0.22242	0.0539593	-0.531514	0.086674		-0.0368167	0.75263	-0.360223	0.28659
Niacinamide	-0.19895	0.0849012	-0.429239	0.0313396		-0.0184467	0.874328	-0.344708	0.307815		-0.101509	0.382924	-0.416236	0.213219		0.134269	0.247528	-0.18573	0.454266		-0.134165	0.247898	-0.485238	0.216908		-0.0807265	0.488168	-0.364564	0.203111		-0.208858	0.0970599	-0.460102	0.0423857		-0.0164348	0.890903	-0.351747	0.318878		-0.0970483	0.412968	-0.417933	0.223836		0.141379	0.231519	-0.184246	0.467004
Taurine	-0.145822	0.208787	-0.378297	0.0866532		0.021193	0.855807	-0.305051	0.347437		0.00179681	0.987709	-0.314565	0.318158		0.244878	0.033008	-0.06821	0.557967		-0.0451264	0.698697	-0.399041	0.308788		-0.0937086	0.420723	-0.377223	0.189805		-0.171737	0.16783	-0.42102	0.0775465		0.0480291	0.684291	-0.282354	0.378413		-0.000412555	0.997191	-0.318391	0.317566		0.270216	0.0186856	-0.0418767	0.582308
1-Methylhistamine	-0.0825052	0.478602	-0.316691	0.151681		0.0263293	0.821382	-0.299874	0.352533		0.102787	0.376929	-0.211899	0.417473		0.131824	0.256319	-0.18828	0.451927		0.10097	0.385467	-0.251495	0.453435		0.0348556	0.765002	-0.249738	0.31945		-0.223195	0.0638122	-0.462976	0.0165863		0.0700998	0.5413	-0.250649	0.390849		0.0661176	0.561267	-0.242308	0.374544		0.153798	0.174066	-0.15755	0.465146
Isoleucine	-0.00724908	0.950444	-0.24223	0.227732		0.119781	0.30271	-0.204186	0.443749		0.162093	0.16183	-0.150086	0.474271		0.233283	0.042552	-0.08073	0.547295		0.204223	0.076799	-0.142586	0.551032		0.10399	0.371341	-0.179233	0.387213		-0.176389	0.130507	-0.409609	0.0568304		0.167716	0.127242	-0.137562	0.472995		0.114929	0.293976	-0.181071	0.410929		0.252598	0.019119	-0.0402514	0.545448
Hydroxyproline	-0.223183	0.052631	-0.452243	0.0058771		-0.112808	0.331927	-0.437042	0.211426		-0.172777	0.135562	-0.484381	0.138827		0.050438	0.665237	-0.27207	0.372948		-0.084259	0.46927	-0.437275	0.268757		-0.104455	0.369195	-0.387664	0.178755		-0.251946	0.0446818	-0.501309	-0.00258262		-0.110136	0.357293	-0.443985	0.223713		-0.173935	0.140781	-0.491924	0.144053		0.0576104	0.627803	-0.271217	0.386437
Asparagine	-0.0992754	0.393532	-0.333102	0.134551		-0.162558	0.160613	-0.484535	0.159418		-0.229937	0.0456973	-0.537822	0.0779487		-0.01805	0.876995	-0.34092	0.304816		-0.173623	0.133629	-0.522518	0.175272		-0.0667822	0.566519	-0.350914	0.217349		-0.0547768	0.663411	-0.308269	0.198715		-0.175599	0.13617	-0.502823	0.151626		-0.216289	0.0630191	-0.528157	0.0955794		-0.017038	0.884885	-0.342938	0.308862
Ornithine	-0.166445	0.150708	-0.398155	0.0652637		-0.0904339	0.43721	-0.415414	0.234546		-0.053175	0.64824	-0.369089	0.262739		0.1359	0.24178	-0.18403	0.455825		0.0361385	0.756615	-0.317906	0.390183		0.0256567	0.825872	-0.259017	0.31033		-0.22352	0.0743633	-0.473174	0.0261328		-0.0979006	0.41126	-0.430565	0.234764		-0.0621825	0.599174	-0.38288	0.258515		0.130654	0.267601	-0.194346	0.455653
Leucine	0.0626673	0.590718	-0.171858	0.297192		0.0750726	0.519231	-0.250323	0.400469		0.258686	0.0240484	-0.046907	0.56428		0.101001	0.385319	-0.22027	0.422271		0.23241	0.0433548	-0.112165	0.576984		0.142661	0.218929	-0.139193	0.424516		-0.0738347	0.535818	-0.313848	0.166179		0.106661	0.341945	-0.206457	0.419778		0.22003	0.045669	-0.0745465	0.514607		0.108529	0.329132	-0.198455	0.415513
Creatine	0.0742328	0.523929	-0.160106	0.308571		0.144969	0.211492	-0.177901	0.467838		0.0450593	0.699124	-0.270981	0.3611		0.091476	0.431927	-0.23009	0.413043		0.108374	0.351401	-0.243815	0.460563		0.107279	0.356319	-0.175845	0.390403		-0.0469759	0.697171	-0.290134	0.196182		0.175321	0.120539	-0.138065	0.488707		0.00681286	0.951891	-0.299571	0.313196		0.0975067	0.386377	-0.213435	0.408449
3-Hydroxyanthranilic acid	-0.0657829	0.572353	-0.300261	0.168695		-0.197194	0.0877452	-0.517103	0.122716		-0.00691495	0.952725	-0.323269	0.309439		-0.20102	0.081638	-0.51735	0.115306		-0.138802	0.231778	-0.489648	0.212044		-0.169481	0.143297	-0.450128	0.111167		-0.0901038	0.475005	-0.343853	0.163645		-0.18166	0.124197	-0.509624	0.146305		-0.0122437	0.917453	-0.332759	0.308272		-0.187318	0.109447	-0.508523	0.133887
Adenine	-0.073848	0.526088	-0.308193	0.160497		0.0291454	0.802645	-0.297033	0.355324		-0.0880783	0.449292	-0.403211	0.227054		0.05449	0.640138	-0.26795	0.376931		-0.0113339	0.92259	-0.365587	0.342919		0.0231193	0.842861	-0.261572	0.30781		-0.0633581	0.618522	-0.319568	0.192852		0.0262631	0.826837	-0.309671	0.362197		-0.0829868	0.485066	-0.404942	0.238969		0.0549174	0.644204	-0.274169	0.384004
Homocysteine	0.0705879	0.544562	-0.163813	0.304989		-0.155933	0.178591	-0.478258	0.166392		-0.0799176	0.492551	-0.395268	0.235432		-0.17184	0.137724	-0.48996	0.146276		-0.210587	0.0678557	-0.556918	0.135744		0.131149	0.258786	-0.151159	0.413456		0.116744	0.356455	-0.137646	0.371134		-0.178312	0.133327	-0.508142	0.151517		-0.0704644	0.552327	-0.391784	0.250855		-0.18445	0.116904	-0.507467	0.138567
Hypoxanthine	-0.152584	0.188218	-0.384819	0.0796516		-0.0915188	0.431708	-0.416466	0.233429		-0.0715241	0.539225	-0.387076	0.244028		0.041206	0.723775	-0.28144	0.363852		-0.117214	0.313267	-0.469047	0.23462		-0.0873128	0.453258	-0.370992	0.196367		-0.153043	0.225789	-0.406376	0.10029		-0.111928	0.348443	-0.444993	0.221136		-0.0647781	0.584974	-0.38627	0.256713		0.03048	0.797256	-0.298036	0.358996
Phosphoethanolamine	-0.135032	0.244827	-0.367867	0.097803		0.0131769	0.910051	-0.313112	0.339465		-0.000644444	0.995592	-0.317006	0.315717		0.172405	0.136418	-0.14568	0.490491		0.119941	0.302061	-0.231777	0.471659		-0.011998	0.918069	-0.296745	0.272749		-0.149109	0.238865	-0.403012	0.104793		0.00166634	0.988916	-0.334018	0.33735		0.00232938	0.984374	-0.320377	0.325035		0.16613	0.159358	-0.158565	0.490824
Spermidine	0.169806	0.14252	-0.0617689	0.40138		0.0116536	0.920413	-0.314641	0.337948		0.092923	0.424645	-0.22207	0.407916		-0.01006	0.93127	-0.33296	0.312845		0.127942	0.270714	-0.223422	0.479306		-0.0050088	0.965748	-0.289772	0.279755		0.0947302	0.441968	-0.153062	0.342523		0.030243	0.794971	-0.295391	0.355877		0.0645005	0.575891	-0.248007	0.377008		-0.00783905	0.945826	-0.327345	0.311667
Lysine	-0.048995	0.674265	-0.2837	0.18571		-0.0639954	0.582857	-0.389643	0.261653		-0.0428552	0.713186	-0.358926	0.273216		-0.0171	0.883417	-0.33998	0.305771		-0.0202182	0.862373	-0.374421	0.333985		0.040169	0.730455	-0.244368	0.324706		-0.18885	0.111311	-0.425757	0.048058		-0.0508812	0.651758	-0.366172	0.264409		-0.0815277	0.46531	-0.383932	0.220876		-0.0210244	0.85083	-0.33061	0.288561
Glutamine	-0.0889984	0.444551	-0.323053	0.145056		-0.0200452	0.863539	-0.346296	0.306206		0.0615766	0.59721	-0.254185	0.377338		-0.01491	0.89828	-0.3378	0.307975		0.141471	0.222838	-0.209241	0.492183		0.0461537	0.692178	-0.23831	0.330617		-0.0610363	0.629422	-0.31575	0.193678		-0.023025	0.847016	-0.356987	0.310937		0.0746709	0.527533	-0.245569	0.394911		-0.0117738	0.920715	-0.33937	0.315822
L-Glutamic acid	-0.14556	0.209615	-0.378044	0.0869244		0.0683687	0.557316	-0.257185	0.393922		-0.154963	0.181342	-0.467503	0.157577		0.313865	0.005762	0.007262	0.620468		-0.0381922	0.743249	-0.392209	0.315825		-0.0134727	0.90804	-0.298214	0.271269		-0.296314	0.0124359	-0.530038	-0.0625907		0.092193	0.418552	-0.226035	0.410421		-0.194542	0.0826232	-0.495464	0.106381		0.320902	0.00350493	0.0255094	0.616294
L-Methionine	-0.0845189	0.467896	-0.318665	0.149627		0.0154022	0.89494	-0.310876	0.34168		0.0211042	0.856404	-0.295187	0.337396		0.014062	0.904037	-0.30883	0.336951		0.0735338	0.527855	-0.279783	0.42685		0.00459313	0.968589	-0.280171	0.289357		-0.138982	0.269976	-0.39182	0.113855		0.0161212	0.892501	-0.317715	0.349957		0.0100353	0.932394	-0.310919	0.33099		0.00938532	0.93673	-0.318051	0.336822
Histidine	0.0178464	0.878386	-0.217103	0.252796		-0.140358	0.226536	-0.463445	0.182729		-0.059424	0.610113	-0.375227	0.256379		-0.0853	0.463773	-0.40705	0.236443		0.0056791	0.961167	-0.348591	0.359949		0.0518317	0.656559	-0.232553	0.336216		-0.0129138	0.918889	-0.268477	0.24265		-0.145449	0.221415	-0.476611	0.185713		-0.0698464	0.555323	-0.39077	0.251077		-0.0910828	0.441181	-0.417925	0.235759
Carnitine	-0.0771431	0.50774	-0.31143	0.157144		0.0215865	0.853159	-0.304654	0.347827		-0.00831505	0.943168	-0.324666	0.308036		-0.00063	0.995704	-0.32355	0.322293		0.0921453	0.428549	-0.260623	0.444914		-0.00574378	0.960725	-0.290506	0.279019		-0.159131	0.201958	-0.409041	0.0907794		0.0305424	0.796153	-0.300266	0.36135		-0.0284412	0.808322	-0.346478	0.289595		-0.00241864	0.983536	-0.327009	0.322172
Normetanephrine	0.000515374	0.996475	-0.234472	0.235502		0.0753051	0.517934	-0.250085	0.400695		-0.0303916	0.794388	-0.346607	0.285824		0.140532	0.225954	-0.17918	0.460249		0.0848943	0.465914	-0.268102	0.437891		0.0596882	0.608523	-0.224571	0.343948		-0.135416	0.250367	-0.371747	0.100916		0.0894941	0.421522	-0.221407	0.400395		-0.0697896	0.527661	-0.369188	0.229609		0.135505	0.218046	-0.16756	0.438569
Phenylalanine	0.0536146	0.645527	-0.181034	0.288264		0.00114206	0.992188	-0.325175	0.327459		0.173223	0.134542	-0.138357	0.484802		0.048381	0.678118	-0.27416	0.370924		0.0890409	0.444333	-0.263828	0.441909		-0.0557179	0.632608	-0.340043	0.228607		-0.070342	0.552197	-0.308519	0.167835		0.0108564	0.922575	-0.301748	0.323461		0.138287	0.209351	-0.158958	0.435532		0.0406981	0.713028	-0.265619	0.347015
Arginine	-0.0750075	0.519594	-0.309333	0.159318		-0.0817883	0.482446	-0.407012	0.243435		-0.105277	0.365418	-0.419881	0.209327		-0.02054	0.86018	-0.3434	0.302309		0.0932615	0.422953	-0.25947	0.445993		-0.0668976	0.565847	-0.351027	0.217232		-0.142432	0.257946	-0.395043	0.11018		-0.0721935	0.544384	-0.405063	0.260676		-0.123302	0.295198	-0.441677	0.195074		-0.0174103	0.88287	-0.344663	0.309842
Citrulline	-0.238803	0.0377558	-0.466992	-0.0106149		0.0468942	0.687493	-0.279064	0.372852		-0.153498	0.185555	-0.46611	0.159115		0.15664	0.176606	-0.1623	0.475575		0.0803761	0.490064	-0.272753	0.433506		0.0290519	0.803265	-0.255595	0.313699		-0.245801	0.0487551	-0.493768	0.00216518		0.0543286	0.648322	-0.278796	0.387453		-0.147469	0.209665	-0.464671	0.169733		0.167935	0.152224	-0.154596	0.490466
Hippuricacid	-0.152049	0.189789	-0.384304	0.0802058		-0.0279338	0.810693	-0.354123	0.298256		-0.0233814	0.841102	-0.339657	0.292894		-0.05101	0.661693	-0.37351	0.271495		-0.0563834	0.628543	-0.410095	0.297329		-0.0853424	0.463555	-0.36907	0.198386		-0.074085	0.545625	-0.320834	0.172664		-0.0774972	0.502436	-0.400383	0.245388		0.00811906	0.943598	-0.303251	0.319489		-0.0795371	0.487306	-0.396135	0.23706
Tyrosine	-0.0641166	0.582142	-0.29862	0.170387		0.128277	0.26945	-0.195344	0.451898		0.140432	0.22629	-0.172795	0.453659		0.253873	0.026903	-0.05847	0.566214		0.160475	0.166114	-0.189209	0.510159		0.0145851	0.900484	-0.270152	0.299322		-0.129169	0.299629	-0.379205	0.120867		0.127314	0.278077	-0.199837	0.454465		0.127805	0.272124	-0.186633	0.442243		0.246616	0.0319213	-0.066641	0.559874
4-Pyridoxic acid	-0.180314	0.119068	-0.41145	0.0508209		-0.187471	0.104875	-0.508003	0.13306		-0.103485	0.373681	-0.418148	0.211179		0.091715	0.430715	-0.22984	0.413276		-0.0367678	0.752512	-0.390804	0.317268		-0.166132	0.15149	-0.446941	0.114678		-0.265532	0.0326037	-0.511976	-0.0190891		-0.16907	0.15258	-0.497483	0.159344		-0.122432	0.297795	-0.440281	0.195416		0.106873	0.363605	-0.21798	0.431726
Kynurenic acid	0.0448615	0.700381	-0.189889	0.279612		-0.162037	0.161977	-0.484041	0.159968		-0.0784006	0.500826	-0.393789	0.236988		-0.05333	0.647264	-0.37579	0.269129		-0.0536195	0.645496	-0.407386	0.300146		0.130988	0.259376	-0.151326	0.413301		-0.00811092	0.947624	-0.256944	0.240722		-0.178795	0.121453	-0.499192	0.141602		-0.0959206	0.404884	-0.407625	0.215783		-0.0710334	0.537582	-0.389729	0.247663
Symmetric dimethylarginine	-0.059875	0.6074	-0.29444	0.17469		0.0621674	0.593689	-0.263518	0.387853		0.0251789	0.829065	-0.291083	0.341441		-0.02045	0.860806	-0.3433	0.302403		0.00044816	0.996934	-0.353827	0.354724		-0.00486521	0.966729	-0.289629	0.279898		-0.0756117	0.552675	-0.331941	0.180718		0.0630003	0.599894	-0.272802	0.398803		0.0240076	0.840369	-0.299343	0.347358		-0.0225846	0.849638	-0.352474	0.307305
Asymmetric dimethylarginine	-0.109578	0.346044	-0.34315	0.123994		0.173477	0.133961	-0.147892	0.494846		-0.0144184	0.901616	-0.330747	0.301911		0.069987	0.548003	-0.25214	0.392116		0.0153175	0.895515	-0.338917	0.369552		-0.0826711	0.477715	-0.366463	0.201121		-0.105288	0.407248	-0.360715	0.150139		0.175854	0.140022	-0.155116	0.506825		-0.00821814	0.944971	-0.331265	0.314829		0.0708959	0.550846	-0.257866	0.399657
Tryptophan	-0.117607	0.311635	-0.350963	0.115749		0.0844645	0.468183	-0.240686	0.409615		0.033542	0.773617	-0.282642	0.349726		0.150193	0.195315	-0.16906	0.469452		0.0440655	0.705452	-0.309866	0.397997		-0.110939	0.340049	-0.393949	0.17207		-0.150048	0.236037	-0.403998	0.103903		0.0828454	0.489164	-0.25182	0.417511		0.0306695	0.796526	-0.291986	0.353325		0.147151	0.21342	-0.178626	0.472928
L-Kynurenine	-0.0273419	0.814632	-0.262241	0.207557		0.05962	0.608933	-0.266116	0.385356		0.101589	0.382544	-0.213136	0.416314		-0.04777	0.681988	-0.37032	0.274786		0.0784138	0.500754	-0.274771	0.431599		-0.177885	0.124207	-0.45811	0.102341		-0.0943168	0.450648	-0.345802	0.157169		0.0632472	0.591985	-0.266681	0.393175		0.0856534	0.463785	-0.230967	0.402274		-0.0549604	0.638477	-0.378688	0.268767
Pantothenic acid	-0.156413	0.177242	-0.388507	0.075682		-0.00779932	0.946688	-0.334106	0.318508		-0.0477952	0.681807	-0.363796	0.268205		0.184472	0.110654	-0.13291	0.501851		-0.0205779	0.859949	-0.374778	0.333623		-0.0548477	0.63794	-0.339186	0.229491		-0.276811	0.0225456	-0.516949	-0.0366725		0.0359338	0.757687	-0.289921	0.361789		-0.0779828	0.498993	-0.390449	0.234483		0.212232	0.0628422	-0.0999168	0.524381
L-5-Hydroxytryptophan	0.203255	0.0782377	-0.0268265	0.433337		-0.107433	0.355624	-0.431861	0.216995		0.146285	0.20733	-0.166674	0.459243		-0.02949	0.800359	-0.35227	0.293291		-0.0158467	0.891926	-0.370078	0.338384		0.18939	0.101303	-0.090223	0.469004		0.156088	0.199441	-0.0876616	0.399838		-0.117184	0.307952	-0.437692	0.203324		0.126583	0.266395	-0.181112	0.434278		-0.0450194	0.693587	-0.361307	0.271268
Cystathionine	0.041839	0.719703	-0.192942	0.27662		-0.0504813	0.664965	-0.376382	0.27542		0.17986	0.120017	-0.131343	0.491062		-0.17037	0.141179	-0.48857	0.14783		-0.0642633	0.581277	-0.417807	0.28928		0.128897	0.267124	-0.153495	0.411288		-0.015276	0.902778	-0.267295	0.236743		-0.0515236	0.66194	-0.381095	0.278047		0.164892	0.155553	-0.147918	0.477703		-0.180428	0.119464	-0.498646	0.13779
Deoxycytidine	0.0221782	0.84918	-0.212751	0.257107		0.114387	0.32516	-0.209788	0.438562		-0.000330239	0.997741	-0.316692	0.316032		0.149699	0.196805	-0.16958	0.468982		0.0916305	0.431144	-0.261155	0.444416		0.0805722	0.489002	-0.203269	0.364413		-0.103981	0.382936	-0.343527	0.135564		0.130922	0.242984	-0.181406	0.44325		-0.0375389	0.736766	-0.340428	0.265351		0.146437	0.187024	-0.159071	0.451944
Cytidine	0.122488	0.291836	-0.11073	0.355706		0.143305	0.216835	-0.179643	0.466254		0.160684	0.165556	-0.151567	0.472935		-0.07047	0.54526	-0.39258	0.251653		0.206425	0.0736034	-0.14022	0.553071		0.205009	0.0756459	-0.0737096	0.483728		0.0868996	0.491351	-0.167175	0.340974		0.166546	0.15968	-0.162643	0.495735		0.14663	0.212523	-0.17077	0.46403		-0.0631825	0.592586	-0.389875	0.26351
Carnosine	-0.0852897	0.463832	-0.31942	0.148841		0.133999	0.24849	-0.189375	0.457373		0.0380419	0.744225	-0.278091	0.354175		-0.0446	0.702074	-0.3672	0.278004		0.0533953	0.646879	-0.300375	0.407166		0.0813615	0.484741	-0.202461	0.365184		-0.0814077	0.518282	-0.335011	0.172196		0.114215	0.33557	-0.216655	0.445085		0.0452054	0.701486	-0.274613	0.365024		-0.063374	0.590626	-0.389325	0.262577
Neopterin	0.0686453	0.555718	-0.165787	0.303078		-0.0522655	0.653868	-0.378136	0.273605		0.155406	0.18008	-0.157112	0.467925		0.012255	0.916317	-0.31064	0.335152		-0.0578098	0.619868	-0.411493	0.295873		0.0355912	0.76019	-0.248995	0.320178		0.0704473	0.578545	-0.184855	0.32575		-0.0642501	0.59106	-0.398573	0.270073		0.156016	0.186003	-0.162117	0.474149		0.00277451	0.981341	-0.325774	0.331323
Adenosine	0.0633479	0.586683	-0.171167	0.297863		-0.101056	0.385058	-0.425703	0.22359		-0.0981325	0.399028	-0.412967	0.216702		-0.12128	0.296675	-0.44181	0.199262		-0.100767	0.386429	-0.453239	0.251706		0.0367204	0.752821	-0.247855	0.321295		0.130508	0.299633	-0.122121	0.383136		-0.114287	0.335632	-0.445406	0.216833		-0.0832193	0.480197	-0.402494	0.236055		-0.124265	0.290493	-0.448579	0.200049
Xanthosine	-0.0593404	0.610617	-0.293913	0.175232		-0.215402	0.0616637	-0.534058	0.103255		-0.137147	0.237446	-0.450519	0.176226		-0.07652	0.511204	-0.39849	0.245458		-0.304788	0.00742721	-0.642207	0.0326318		-0.0179279	0.877835	-0.302649	0.266793		-0.140749	0.260268	-0.391608	0.110109		-0.209891	0.0730392	-0.533909	0.114127		-0.160375	0.169141	-0.474761	0.154011		-0.0759273	0.517005	-0.399977	0.248122
Glutathione	-0.0702238	0.546645	-0.304631	0.164183		-0.119857	0.302404	-0.443821	0.204108		-0.173192	0.134611	-0.484774	0.138389		-0.13508	0.244657	-0.45504	0.184881		-0.175233	0.130007	-0.524027	0.173561		-0.138487	0.23285	-0.42051	0.143536		-0.024721	0.84242	-0.2753	0.225857		-0.115855	0.3215	-0.441789	0.210079		-0.160624	0.164306	-0.47188	0.150632		-0.123374	0.286509	-0.442692	0.195944
cAMP	-0.00919167	0.937188	-0.244169	0.225785		0.275109	0.0161633	-0.0386161	0.588834		0.167438	0.148253	-0.144457	0.479334		-0.01277	0.91283	-0.33566	0.310127		0.122762	0.290748	-0.228834	0.474358		0.0168152	0.885364	-0.267912	0.301542		0.0394371	0.753634	-0.213716	0.29259		0.287024	0.0133672	-0.0307717	0.60482		0.184146	0.113961	-0.129199	0.497491		-0.00461528	0.968657	-0.329917	0.320687
AMP	0.0118803	0.91887	-0.22309	0.246851		-0.12602	0.278036	-0.449735	0.197695		-0.130558	0.260956	-0.444212	0.183096		-0.05935	0.610555	-0.3817	0.263001		-0.26705	0.0196994	-0.608459	0.0743597		0.061002	0.600642	-0.223235	0.345239		0.0472678	0.709951	-0.208742	0.303277		-0.137904	0.247825	-0.470312	0.194503		-0.122884	0.29947	-0.44302	0.197252		-0.0624467	0.598834	-0.390878	0.265985
NAD	-0.261973	0.0222509	-0.488753	-0.0351925		-0.00397825	0.972792	-0.330293	0.322336		-0.32226	0.0045256	-0.621744	-0.0227753		0.178002	0.123954	-0.13976	0.495767		-0.127515	0.272328	-0.478899	0.223868		0.12542	0.28035	-0.157099	0.407938		-0.317479	0.00977014	-0.559356	-0.0756024		-0.0230844	0.845614	-0.354829	0.30866		-0.330044	0.00385728	-0.630957	-0.029132		0.163394	0.161504	-0.15762	0.484409
Acetoacetic acid	0.167286	0.148628	-0.0643898	0.398962		0.190706	0.0989092	-0.129622	0.511034		0.317455	0.00520103	0.0174573	0.617452		-0.08145	0.484254	-0.4033	0.240396		0.163269	0.158766	-0.186253	0.512791		0.0630619	0.588378	-0.221138	0.347262		0.236119	0.0556404	-0.00935093	0.481588		0.160759	0.169612	-0.16466	0.486178		0.336721	0.00296188	0.0387102	0.634731		-0.107936	0.353852	-0.42939	0.213518
Uracil	0.149672	0.196888	-0.0826679	0.382012		0.055459	0.634193	-0.270356	0.381274		0.0656039	0.573401	-0.250077	0.381284		-0.09578	0.41046	-0.41722	0.225652		0.0181213	0.876528	-0.336096	0.372339		-0.0210618	0.85669	-0.305766	0.263642		0.17224	0.170466	-0.0793454	0.423825		0.0401464	0.736295	-0.293355	0.373648		0.0672661	0.569044	-0.252869	0.387402		-0.111853	0.34245	-0.437137	0.213432
Succinate	0.0875698	0.451925	-0.146514	0.321654		-0.109058	0.348354	-0.433428	0.215313		0.100085	0.389664	-0.214688	0.414859		-0.10937	0.346985	-0.43035	0.211618		-0.035056	0.76369	-0.389114	0.319002		0.0520456	0.655232	-0.232336	0.336427		0.0567311	0.652319	-0.196857	0.310319		-0.115476	0.329469	-0.445776	0.214824		0.0892726	0.447673	-0.22909	0.407635		-0.118945	0.310674	-0.442712	0.204823
Threonine	-0.0583749	0.616446	-0.292961	0.176211		-0.273086	0.0169951	-0.587	0.0408271		-0.166291	0.151093	-0.478248	0.145666		-0.17866	0.122547	-0.49639	0.139065		-0.157523	0.174149	-0.507375	0.19233		-0.014506	0.901022	-0.299243	0.270231		-0.00850858	0.946131	-0.262296	0.245278		-0.288554	0.0130349	-0.606837	0.0297298		-0.152028	0.19399	-0.467737	0.163682		-0.17921	0.124661	-0.499787	0.141366
Nicotinic acid	-0.0757382	0.515523	-0.31005	0.158574		0.123288	0.28867	-0.200539	0.447116		-0.125979	0.278195	-0.43982	0.187863		0.079362	0.495571	-0.24254	0.401265		0.0402462	0.729957	-0.313742	0.394235		-0.157506	0.174195	-0.438719	0.123707		-0.0626092	0.620645	-0.317333	0.192115		0.134657	0.257179	-0.196448	0.465762		-0.121391	0.303335	-0.440195	0.197414		0.0897503	0.447169	-0.236588	0.416089
Xanthine	-0.00638221	0.956364	-0.241364	0.2286		-0.0188652	0.871502	-0.345124	0.307394		0.115314	0.321229	-0.198938	0.429565		0.170993	0.139708	-0.14717	0.489159		0.043715	0.707689	-0.310222	0.397652		0.124308	0.284672	-0.158251	0.406866		-0.127303	0.296933	-0.372345	0.117739		0.0100229	0.930856	-0.313253	0.333298		0.0817559	0.474599	-0.227929	0.391441		0.183375	0.106007	-0.127954	0.494704
Allantoin	-0.00607362	0.958472	-0.241056	0.228909		0.232838	0.0429592	-0.0845101	0.550186		0.309956	0.0064339	0.00917484	0.610738		0.082126	0.480635	-0.2397	0.403956		0.203186	0.0783416	-0.1437	0.550071		-0.0969719	0.404655	-0.380397	0.186453		0.056922	0.651265	-0.196695	0.310539		0.215671	0.066279	-0.109121	0.540464		0.33468	0.003433	0.0335688	0.635791		0.0704522	0.549164	-0.254873	0.395778
Aminodipic acid	-0.122354	0.292368	-0.355575	0.110868		-0.0493689	0.671921	-0.375288	0.27655		-0.129018	0.266672	-0.442736	0.1847		0.130704	0.260419	-0.18945	0.450855		-0.00529702	0.963778	-0.359568	0.348974		0.161612	0.163095	-0.119412	0.442636		-0.204068	0.100405	-0.452046	0.0439089		-0.0490159	0.678255	-0.379489	0.281458		-0.148631	0.202287	-0.463115	0.165854		0.126768	0.277302	-0.195067	0.448603
Homogentisic acid	0.132463	0.254002	-0.100453	0.365379		0.0899607	0.439623	-0.235033	0.414955		0.256852	0.0251045	-0.0488966	0.5626		0.023562	0.839893	-0.29927	0.346393		0.104533	0.368836	-0.247802	0.456867		0.0307227	0.792198	-0.25391	0.315355		0.0495147	0.683004	-0.194706	0.293736		0.096801	0.396236	-0.221732	0.415334		0.231584	0.0382251	-0.0670739	0.530242		0.0140724	0.901208	-0.299871	0.328016
Myoinositol	-0.0269789	0.81705	-0.26188	0.207923		-0.165668	0.15265	-0.487476	0.156139		0.0304917	0.793726	-0.285723	0.346706		-0.15062	0.194025	-0.46986	0.168614		-0.115318	0.32121	-0.46723	0.236594		0.085206	0.464272	-0.198525	0.368937		0.092068	0.450681	-0.153439	0.337575		-0.209279	0.0663179	-0.524491	0.105933		0.0680248	0.55142	-0.241462	0.377512		-0.169271	0.135523	-0.480898	0.142356
D-Glucuronic acid	0.211173	0.067076	-0.0185145	0.440861		0.0861541	0.459298	-0.238949	0.411258		0.264781	0.0208069	-0.0402896	0.569851		0.112092	0.335024	-0.20879	0.432978		0.244471	0.033309	-0.0990545	0.587997		0.0859376	0.460431	-0.197776	0.369651		0.157825	0.20386	-0.0910927	0.406743		0.112671	0.337189	-0.214829	0.440172		0.2431	0.0344963	-0.0640229	0.550223		0.122582	0.291761	-0.198187	0.443351
2-Deoxyuridine	-0.0441689	0.704793	-0.278927	0.190589		-0.14717	0.204564	-0.469934	0.175594		0.0273133	0.814822	-0.288931	0.343557		0.04458	0.702176	-0.27802	0.36718		0.0860433	0.459877	-0.266918	0.439005		0.053919	0.64365	-0.230434	0.338272		-0.0737317	0.558449	-0.327374	0.179911		-0.164688	0.163336	-0.493094	0.163719		0.0222865	0.850114	-0.297662	0.342235		0.0320773	0.785489	-0.294244	0.358399
D-Ribose-5-phosphate	0.019062	0.870173	-0.215882	0.254006		0.0594532	0.609937	-0.266286	0.385193		0.0886904	0.446135	-0.226425	0.403806		-0.01098	0.925023	-0.33388	0.311925		0.00835948	0.942865	-0.345904	0.362623		-0.0518505	0.656443	-0.336234	0.232534		0.097034	0.436369	-0.153685	0.347753		0.0251338	0.831014	-0.30443	0.354698		0.113466	0.329737	-0.20136	0.428292		-0.0321284	0.783102	-0.35528	0.291023
Gamma-glutamyl cysteine	0.0895983	0.441475	-0.144444	0.32364		-0.0743505	0.523269	-0.399764	0.251063		0.0910243	0.434211	-0.224024	0.406073		-0.08785	0.450483	-0.40952	0.233825		0.0815209	0.483883	-0.271576	0.434617		0.00799111	0.945379	-0.276767	0.292749		0.138171	0.274707	-0.115704	0.392047		-0.0930393	0.436294	-0.426815	0.240736		0.103092	0.384108	-0.21744	0.423624		-0.0984663	0.405662	-0.425621	0.228689
Inosine	-0.0221723	0.84922	-0.257102	0.212757		-0.0969779	0.404626	-0.421757	0.227801		-0.0211402	0.856162	-0.337431	0.295151		-0.11394	0.327082	-0.43475	0.206882		-0.0331372	0.776277	-0.387218	0.320944		0.0636679	0.584791	-0.220521	0.347857		-0.12466	0.313778	-0.373185	0.123864		-0.0688139	0.556285	-0.39574	0.258112		-0.0512123	0.658958	-0.365833	0.263408		-0.101793	0.379129	-0.421469	0.217884
Guanosine	0.0511572	0.660752	-0.183522	0.285837		-0.0750882	0.519144	-0.400484	0.250307		0.0842054	0.469554	-0.231033	0.399444		-0.055	0.637015	-0.37743	0.267434		0.0255871	0.826337	-0.328573	0.379747		0.099103	0.394358	-0.184262	0.382468		-0.0795755	0.509546	-0.322363	0.163212		-0.0401562	0.724383	-0.358738	0.278425		0.0442388	0.695213	-0.261964	0.350442		-0.0419132	0.710361	-0.354332	0.270506
Sucrose	0.00852429	0.94174	-0.226454	0.243503		-0.131379	0.257944	-0.454867	0.192109		-0.0832835	0.474449	-0.398546	0.231979		-0.02969	0.799027	-0.35247	0.293088		0.0252068	0.828878	-0.328956	0.37937		-0.091066	0.434	-0.37465	0.192518		-0.0139842	0.912555	-0.270612	0.242643		-0.130191	0.276253	-0.463457	0.203075		-0.09174	0.440038	-0.413445	0.229965		-0.0284081	0.811282	-0.357848	0.301032
IMP	-0.25286	0.027539	-0.48021	-0.025509		-0.0397897	0.732905	-0.365848	0.286269		-0.167629	0.147786	-0.479514	0.144257		0.133352	0.250801	-0.18669	0.453389		-0.114647	0.324054	-0.466587	0.237293		0.00983214	0.932821	-0.274921	0.294585		-0.342948	0.00543871	-0.584905	-0.100992		-0.0292595	0.806506	-0.36351	0.304991		-0.184884	0.115478	-0.500826	0.131058		0.139274	0.237242	-0.185492	0.46404
Chenodeoxycholic acid	0.13519	0.24427	-0.09764	0.36802		-0.171982	0.137398	-0.493437	0.149473		-0.00621831	0.957483	-0.322574	0.310137		-0.05898	0.612806	-0.38134	0.263382		-0.00843199	0.94237	-0.362695	0.345831		0.118681	0.307203	-0.164073	0.401436		0.0861678	0.492615	-0.166506	0.338841		-0.153324	0.193457	-0.481347	0.174699		-0.0278067	0.813054	-0.346775	0.291162		-0.0483085	0.680903	-0.373459	0.276843
Cholic acid	-0.112709	0.332353	-0.346199	0.12078		0.0585824	0.615191	-0.267174	0.384339		-0.124074	0.285584	-0.437991	0.189843		0.059285	0.610949	-0.26307	0.381638		-0.0894542	0.442213	-0.44231	0.263401		-0.173689	0.133479	-0.454128	0.106749		-0.174376	0.163916	-0.425131	0.076378		0.0578741	0.626195	-0.274375	0.390123		-0.138123	0.239169	-0.454973	0.178727		0.0525778	0.655276	-0.273362	0.378517
GlycocholicAcid	0.164078	0.156685	-0.0677244	0.39588		-0.058761	0.614112	-0.384514	0.266992		-0.102265	0.379368	-0.416969	0.212438		0.046008	0.693099	-0.27657	0.368588		-0.0731059	0.530266	-0.426434	0.280222		-0.109754	0.345265	-0.392801	0.173292		0.226918	0.0708169	-0.0233342	0.47717		-0.0668107	0.576587	-0.401309	0.267687		-0.0934795	0.430261	-0.414349	0.22739		0.0461753	0.697146	-0.282252	0.374602
Taurochenodeoxycholic acid	0.18152	0.116579	-0.0495634	0.412603		-0.13184	0.256262	-0.455308	0.191628		0.0320263	0.783591	-0.284173	0.348226		-0.00457	0.968726	-0.32749	0.318345		0.0237201	0.838832	-0.330456	0.377896		0.00781378	0.946589	-0.276945	0.292572		0.176347	0.156195	-0.072534	0.425228		-0.102499	0.384135	-0.431236	0.226238		0.0206727	0.859848	-0.296964	0.33831		0.0192254	0.869502	-0.304834	0.343285
Taurocholic acid	0.0908741	0.434973	-0.143141	0.324889		0.140803	0.225052	-0.182263	0.463869		0.149697	0.196813	-0.1631	0.462494		-0.02864	0.80598	-0.35143	0.294146		0.24846	0.0304504	-0.0947068	0.591626		0.230813	0.0448558	-0.0462652	0.50789		0.04647	0.712892	-0.207921	0.300861		0.160815	0.174254	-0.168307	0.489937		0.13463	0.252231	-0.182954	0.452215		-0.0237789	0.840357	-0.350666	0.303108
Acetylcarnitine	0.09428	0.417883	-0.13966	0.32822		0.236216	0.0399443	-0.0808663	0.553298		0.224091	0.051651	-0.084225	0.532408		0.015919	0.891435	-0.30696	0.338799		0.263607	0.0214006	-0.0781383	0.605352		0.210619	0.0678127	-0.06776	0.488998		0.04855	0.700386	-0.205596	0.302696		0.265891	0.0229359	-0.0553804	0.587163		0.209339	0.0728566	-0.103765	0.522444		0.0265919	0.821613	-0.299986	0.35317
Propionylcarnitine	0.0101832	0.930428	-0.224792	0.245158		0.0843464	0.468808	-0.240808	0.4095		-0.00499337	0.965853	-0.321351	0.311365		0.108514	0.350777	-0.2125	0.429528		0.0573158	0.622867	-0.296377	0.411009		0.0465207	0.689854	-0.237938	0.330979		-0.121331	0.306311	-0.359487	0.116825		0.100115	0.371062	-0.212248	0.412479		-0.0432494	0.697418	-0.344903	0.258404		0.104398	0.346478	-0.201768	0.410564
Isobutyrylcarnitine	0.0733979	0.52862	-0.160955	0.307751		-0.00730088	0.95009	-0.333609	0.319007		0.0369022	0.751636	-0.279244	0.353049		0.067774	0.560757	-0.2544	0.389953		0.141967	0.221204	-0.208721	0.492654		0.00704452	0.951841	-0.277715	0.291805		0.0446633	0.724869	-0.210974	0.3003		0.00125217	0.991654	-0.333752	0.336257		0.0255456	0.82957	-0.296403	0.347495		0.0711084	0.548402	-0.256621	0.398838
Isovalerylcarnitine	0.00177203	0.987879	-0.233215	0.236759		0.0372438	0.749413	-0.288847	0.363334		0.0825774	0.478216	-0.232704	0.397859		0.041668	0.720802	-0.28097	0.364309		0.0907945	0.435377	-0.262018	0.443607		-0.0423545	0.716395	-0.326866	0.242157		-0.117522	0.327494	-0.3586	0.123555		0.0482984	0.670375	-0.269074	0.365671		0.0497972	0.658064	-0.255274	0.354869		0.0356031	0.751627	-0.275837	0.347043
Hexanoylcarnitine	0.202952	0.0786928	-0.0271445	0.433049		0.186196	0.107304	-0.134415	0.506806		0.346744	0.002151	0.0500096	0.643479		-0.0553	0.635177	-0.37773	0.267129		0.269366	0.018621	-0.0718147	0.610547		0.116287	0.317136	-0.166549	0.399122		0.196968	0.106799	-0.0469392	0.440875		0.170657	0.138912	-0.149618	0.490932		0.342963	0.00210187	0.0503262	0.635599		-0.0792657	0.490563	-0.397164	0.238633
Octanoylcarnitine	0.196076	0.0895947	-0.0343499	0.426501		0.212759	0.0650029	-0.106087	0.531605		0.308486	0.00670385	0.00755296	0.609418		-0.10785	0.35373	-0.42889	0.213183		0.192704	0.095359	-0.154932	0.540339		0.0424053	0.716069	-0.242106	0.326916		0.248864	0.0407077	0.00736204	0.490366		0.179632	0.119446	-0.140498	0.499762		0.32203	0.00407376	0.0265611	0.617499		-0.140609	0.220242	-0.456606	0.175389
Decanoylcarnitine	0.16786	0.147219	-0.0637926	0.399513		0.166903	0.149572	-0.154836	0.488643		0.255895	0.0256706	-0.0499334	0.561724		-0.1455	0.209803	-0.46499	0.173984		0.0720056	0.53649	-0.28135	0.425362		0.0582464	0.617224	-0.226037	0.34253		0.232939	0.0604936	-0.0140755	0.479953		0.140922	0.231813	-0.187273	0.469117		0.272749	0.0178866	-0.0336747	0.579174		-0.169486	0.145807	-0.489823	0.150851
Cotinine	-0.211325	0.300054	-0.638234	0.215583		0.152976	0.455624	-0.548073	0.854025		0.00554592	0.978549	-0.548459	0.559551		0.261654	0.196637	-0.4019	0.92521		0.0890266	0.66539	-0.612188	0.790241		0.064627	0.753783	-0.505954	0.635208		-0.391875	0.0938366	-0.872998	0.0892484		0.205889	0.337005	-0.526635	0.938414		-0.0620922	0.781032	-0.663862	0.539677		0.297736	0.156453	-0.389012	0.984484
Note: Model 1 without any covariates; Model 2 controlled for Body Mass Index (BMI) and Index of Diet Quality (IDQ); Model 3 controlled for tobacco use; Model 4 controlled for cannabis use; Model 5 controlled for Beck Depression Inventory (BDI) and Trauma And Dissociation Scale (TADS); Model 6 controlled for Pittsburgh Sleep Quality Index (PSQI) and Insomnia Severity Index (ISI). Significant p-val…

## Sheet: Table 4. Post hoc analysis
Supplementary Table 4. Standardized linear regression analyses between history of cannabis use and the metabolites.
Metabolite	beta	p	CI 95% upper	CI 95% lower
Glycine	-0.206601	0.460045	-0.359521	-0.0536813
Trimethylamine-N-oxide	0.313207	0.255661	0.248289	0.378126
Alanine	0.378838	0.16377	0.183539	0.574137
Glyceraldehyde	0.204475	0.464776	0.0813473	0.327603
GABA	-0.0410733	0.884446	-0.204626	0.122479
Dimethyl glycine	0.273915	0.323202	0.215832	0.331997
2-Aminoisobutyric acid	0.233744	0.401775	0.177418	0.290069
Choline	0.446579	0.0951683	0.335718	0.55744
Serine	-0.425358	0.113958	-0.574604	-0.276112
Cytosine	0.0321275	0.909505	-0.0744182	0.138673
Creatinine	-0.467987	0.0785361	-0.630952	-0.305022
Proline	0.153206	0.585669	-0.000885682	0.307297
Betaine	0.268146	0.333903	0.167428	0.368863
Valine	0.464591	0.0810246	0.278364	0.650818
Guanidinoacetic acid	-0.28089	0.31053	-0.484947	-0.0768328
Niacinamide	0.120525	0.668753	0.0222739	0.218776
Taurine	0.747603	0.00135427	0.639345	0.855861
1-Methylhistamine	0.361461	0.185578	0.177693	0.545228
Isoleucine	0.494671	0.0608505	0.323124	0.666218
Hydroxyproline	0.109301	0.698193	-0.0550993	0.273701
Asparagine	-0.358394	0.189613	-0.500548	-0.216239
Ornithine	0.136413	0.627842	0.00979952	0.263026
Leucine	0.292931	0.289345	0.107418	0.478444
Creatine	0.438431	0.102105	0.25243	0.624431
3-Hydroxyanthranilic acid	-0.24384	0.381146	-0.530252	0.0425719
Adenine	0.0142162	0.959896	-0.0480102	0.0764425
Homocysteine	-0.0493418	0.861373	-0.131378	0.0326946
Hypoxanthine	-0.328966	0.231216	-0.493185	-0.164746
Phosphoethanolamine	0.18851	0.501055	0.0388318	0.338188
Spermidine	0.0810642	0.773963	-0.0418873	0.204016
Lysine	0.326716	0.234613	0.145518	0.507915
Glutamine	0.00227421	0.993582	-0.16743	0.171978
L-Glutamic acid	0.478097	0.0714516	0.334606	0.621588
L-Methionine	-0.3203	0.244472	-0.4762	-0.164399
Histidine	-0.29352	0.288331	-0.477904	-0.109135
Carnitine	-0.118325	0.674488	-0.306292	0.0696407
Normetanephrine	0.344747	0.208254	0.165066	0.524428
Phenylalanine	0.367684	0.177562	0.230532	0.504836
Arginine	-0.115332	0.682321	-0.286639	0.0559753
Citrulline	-0.13571	0.629631	-0.284818	0.0133977
Hippuricacid	-0.0832151	0.768115	-0.384694	0.218264
Tyrosine	0.532024	0.0412124	0.388777	0.675271
4-Pyridoxic acid	0.264772	0.340252	0.0331805	0.496364
Kynurenic acid	-0.0622591	0.825542	-0.230823	0.106304
Symmetric dimethylarginine	0.212514	0.447011	0.0684335	0.356594
Asymmetric dimethylarginine	0.139085	0.621056	0.0443421	0.233827
Tryptophan	0.135339	0.630576	-0.00276896	0.273447
L-Kynurenine	-0.330821	0.228438	-0.474478	-0.187164
Pantothenic acid	0.551317	0.0331457	0.383595	0.719039
L-5-Hydroxytryptophan	0.695888	0.00396104	0.529541	0.862234
Cystathionine	0.115631	0.681537	-0.0812527	0.312515
Deoxycytidine	0.438529	0.102019	0.26195	0.615108
Cytidine	0.115454	0.682002	-0.123579	0.354487
Carnosine	0.235964	0.397188	0.0440321	0.427897
Neopterin	0.495988	0.0600603	0.306855	0.68512
Adenosine	0.0238236	0.932838	-0.300758	0.348405
Xanthosine	-0.281141	0.310079	-0.400118	-0.162164
Glutathione	-0.295463	0.285001	-0.432117	-0.15881
cAMP	0.192553	0.491745	0.0276966	0.35741
AMP	0.180931	0.518727	0.03909	0.322771
NAD	-0.151662	0.589498	-0.388834	0.0855101
Acetoacetic acid	0.0500534	0.859392	-0.123607	0.223714
Uracil	-0.235946	0.397225	-0.417758	-0.0541339
Succinate	0.000106003	0.999701	-0.157915	0.158127
Threonine	-0.460717	0.0839311	-0.61766	-0.303775
Nicotinic acid	-0.402661	0.136737	-0.522445	-0.282876
Xanthine	-0.0102666	0.971033	-0.136934	0.116401
Allantoin	0.302186	0.273659	0.188049	0.416323
Aminodipic acid	0.340231	0.21467	0.110163	0.570298
Homogentisic acid	0.142446	0.612559	0.0291622	0.255729
Myoinositol	0.328714	0.231594	0.185811	0.471618
D-Glucuronic acid	0.678536	0.0054199	0.561918	0.795154
2-Deoxyuridine	-0.164627	0.557669	-0.370204	0.0409498
D-Ribose-5-phosphate	-0.165611	0.555283	-0.260005	-0.0712176
Gamma-glutamyl cysteine	-0.0134441	0.962072	-0.35088	0.323992
Inosine	0.197947	0.479453	-0.0241357	0.42003
Guanosine	0.263364	0.342922	0.106725	0.420004
Sucrose	-0.314823	0.253084	-0.335422	-0.294225
IMP	0.00435194	0.987719	-0.182963	0.191667
Chenodeoxycholic acid	0.544324	0.0359189	0.369063	0.719585
Cholic acid	0.332428	0.226049	0.261483	0.403373
GlycocholicAcid	0.22857	0.41257	0.176892	0.280247
Taurochenodeoxycholic acid	-0.0739194	0.793469	-0.193952	0.0461134
Taurocholic acid	0.158231	0.573279	-0.083573	0.400035
Acetylcarnitine	0.381542	0.160537	0.170477	0.592606
Propionylcarnitine	0.268389	0.333448	0.0920593	0.444718
Isobutyrylcarnitine	0.0871047	0.757569	-0.11861	0.292819
Isovalerylcarnitine	0.108581	0.700095	-0.0475386	0.264701
Hexanoylcarnitine	0.630564	0.0117294	0.521132	0.739995
Octanoylcarnitine	0.191381	0.494435	0.0511734	0.331589
Decanoylcarnitine	0.0769625	0.785146	-0.0733961	0.227321
Cotinine	0.584997	0.0979919	0.389852	0.780143

## Sheet: Table 5. Metabolite statistics
Supplementary Table 5. Statistical metrics of the metabolites investigated.
Statistic		Glycine in serum (µmol/L)	Trimethylamine-N-oxide in serum (µmol/L)	Alanine in serum (µmol/L)	Glyceraldehyde in serum (µmol/L)	GABA in serum (µmol/L)	Dimethyl glycine in serum (µmol/L)	2-Aminoisobutyric acid in serum (µmol/L)	Choline in serum (µmol/L)	Serine in serum (µmol/L)	Cytosine in serum (µmol/L)	Creatinine in serum (µmol/L)	Proline in serum (µmol/L)	Betaine in serum (µmol/L)	Valine in serum (µmol/L)	Guanidinoacetic acid in serum (µmol/L)	Niacinamide in serum (µmol/L)	Taurine in serum (µmol/L)	1-Methyl histamine in serum (µmol/L)	Isoleucine in serum (µmol/L)	Hydroxyproline in serum (µmol/L)	Ornithine in serum (µmol/L)	Leucine in serum (µmol/L)	Creatine in serum (µmol/L)	3-Hydroxyanthranilic acid in serum (µmol/L)	Adenine in serum (µmol/L)	Homocysteine in serum (µmol/L)	Hypoxanthine in serum (µmol/L)	Phosphoethanolamine in serum (µmol/L)	Spermidine in serum (µmol/L)	Lycine in serum (µmol/L)	Glutamine in serum (µmol/L)	L-Glutamic acid in serum (µmol/L)	L-Methionine in serum (µmol/L)	Histidine in serum (µmol/L)	Carnitine in serum (µmol/L)	Normetanepherine in serum (µmol/L)	Phenyalanine in serum (µmol/L)	Arginine in serum (µmol/L)	Citrulline in serum (µmol/L)	Hippuric acid in serum (µmol/L)	Tyrosine in serum (µmol/L)	4-Pyridoxic acid in serum (µmol/L)	Kynurenic acid in serum (µmol/L)	Symmetric dimethylarginine in serum (µmol/L)	Asymmetric dimethylarginine in serum (µmol/L)	Tryptophan in serum (µmol/L)	L-Kynurenine in serum (µmol/L)	Pantothenic acid in serum (µmol/L)
N	Valid	76	76	76	76	76	76	76	76	76	76	76	76	76	76	76	76	76	76	76	76	76	76	76	76	76	76	76	76	76	76	76	76	76	76	76	76	76	76	76	76	76	76	76	76	76	76	76	76
	Missing	0	0	0	0	0	0	0	0	0	0	0	0	0	0	0	0	0	0	0	0	0	0	0	0	0	0	0	0	0	0	0	0	0	0	0	0	0	0	0	0	0	0	0	0	0	0	0	0
Mean		375.199	2.78739	365.758	287.852	0.772622	2.8835	0.193851	16.3452	138.189	0.0157596	69.9083	177.349	103.108	488.114	2.39576	0.326134	104.56	0.00528018	140.383	15.9892	80.2426	128.692	60.5614	0.0643341	0.00281563	0.32853	15.1308	0.715431	0.0872371	176.429	1805.98	13.9562	40.7863	138.08	33.5681	0.00682726	103.893	99.9201	22.9322	2.04728	56.2952	0.0570585	0.0249456	1.61829	1.02985	35.2503	1.10063	0.247039
Median		355.775	1.99418	340.07	282.025	0.749054	2.46305	0.184838	15.7472	141.277	0.013058	69.8437	168.029	103.815	475.798	2.36686	0.254818	92.6323	0.00479634	130.056	14.4855	79.9126	126.935	55.3046	0.058496	0.00222133	0.296219	15.0075	0.722597	0.0816352	172.722	1795.19	11.2004	40.2245	135.547	33.5278	0.00600799	102.633	100.119	21.7481	1.28254	55.2181	0.0401523	0.0243331	1.59071	1.02403	35.1612	1.08802	0.217698
Std. Deviation		117.393	3.66491	83.3198	49.4511	0.167768	1.77149	0.0555512	3.71195	27.2094	0.010062	17.2277	51.5778	32.0293	112.46	0.669357	0.26269	42.3027	0.00180447	43.8275	6.57425	13.6417	26.7662	24.1072	0.0410606	0.00202695	0.191888	4.42762	0.273464	0.041078	33.101	214.887	8.94921	7.48286	21.7252	7.15822	0.00383469	14.874	15.2533	6.41413	2.71849	10.4021	0.0445781	0.00935726	0.385738	0.287936	3.48781	0.142947	0.110486
Skewness	Estimate	0.977023	6.5484	1.13869	1.50041	0.152356	1.7325	1.56907	0.521617	0.103813	1.61407	-0.0140098	0.736836	-0.0346708	1.28628	0.23384	3.13726	1.36721	0.844375	1.74706	1.43691	-0.164216	1.13725	1.18197	3.16711	6.44045	3.73031	0.0512645	-0.0430917	2.29685	0.758721	0.0761253	2.26988	0.545161	0.38002	-0.21663	1.4217	1.41081	-0.0156277	0.809281	4.18329	0.51001	2.3816	0.738099	1.78016	2.10056	0.292497	0.193764	2.08209
	Std. Error	0.275637	0.275637	0.275637	0.275637	0.275637	0.275637	0.275637	0.275637	0.275637	0.275637	0.275637	0.275637	0.275637	0.275637	0.275637	0.275637	0.275637	0.275637	0.275637	0.275637	0.275637	0.275637	0.275637	0.275637	0.275637	0.275637	0.275637	0.275637	0.275637	0.275637	0.275637	0.275637	0.275637	0.275637	0.275637	0.275637	0.275637	0.275637	0.275637	0.275637	0.275637	0.275637	0.275637	0.275637	0.275637	0.275637	0.275637	0.275637
Kurtosis	Estimate	2.06434	50.4138	1.05937	3.63822	-0.430777	2.83382	2.61479	0.734352	-0.673855	2.2334	-0.211505	0.55465	0.674942	2.59892	0.759212	12.2579	2.43939	0.756334	4.06651	2.94513	-0.386836	2.58163	1.85716	16.0908	49.0676	16.2892	-0.507072	-0.428187	9.74837	0.786037	-0.00708255	5.33755	0.46615	0.100605	0.368657	2.6311	3.89526	0.735785	0.813061	22.7965	0.814374	7.39661	0.331053	7.40855	10.0133	0.242299	-0.282179	4.67389
	Std. Error	0.544804	0.544804	0.544804	0.544804	0.544804	0.544804	0.544804	0.544804	0.544804	0.544804	0.544804	0.544804	0.544804	0.544804	0.544804	0.544804	0.544804	0.544804	0.544804	0.544804	0.544804	0.544804	0.544804	0.544804	0.544804	0.544804	0.544804	0.544804	0.544804	0.544804	0.544804	0.544804	0.544804	0.544804	0.544804	0.544804	0.544804	0.544804	0.544804	0.544804	0.544804	0.544804	0.544804	0.544804	0.544804	0.544804	0.544804	0.544804
Minimum		170.815	0.615439	256.126	219.483	0.373557	0.779133	0.124195	6.55284	85.2273	0.0036022	30.0374	91.9537	26.8272	284.024	0.792798	0.0647286	32.0282	0.00239817	80.4037	7.76754	48.3852	77.2747	24.1193	0.0161797	0.00148088	0.151812	4.77144	0.138988	0.0248006	116.495	1254.96	4.48613	25.2417	86.0808	11.4857	0.000546181	79.5231	56.2656	12.1242	0.210546	35.7484	0.0152961	0.0100506	0.979505	0.559505	26.2742	0.805921	0.134635
Maximum		835.342	31.3661	624.775	487.381	1.14396	8.75772	0.401695	27.7886	203.178	0.0477291	111.881	350.065	201.744	908.618	4.5022	1.67229	263.657	0.0103921	301.135	42.5696	108.601	234.117	152.622	0.308038	0.018511	1.38556	25.4729	1.39768	0.304496	279.798	2351.55	50.171	62.3055	193.891	50.2082	0.0207549	168.282	141.074	44.0576	19.3803	89.8445	0.267136	0.0539561	3.56431	2.57887	44.7911	1.45421	0.651269
Percentiles	25	307.827	1.23387	305.564	256.946	0.644507	1.71909	0.155972	13.7807	115.509	0.00990605	58.3828	139.72	85.523	413.88	1.96106	0.176365	74.7258	0.00399695	111.918	11.1956	71.7661	110.565	43.1372	0.0387381	0.00222133	0.229384	12.1888	0.556308	0.0606236	151.883	1661.5	9.33421	36.5308	123.684	28.2042	0.00382327	93.421	90.7534	18.357	0.645042	50.9444	0.0305922	0.0175886	1.33408	0.831961	32.9923	0.990462	0.18016
	50	355.775	1.99418	340.07	282.025	0.749054	2.46305	0.184838	15.7472	141.277	0.013058	69.8437	168.029	103.815	475.798	2.36686	0.254818	92.6323	0.00479634	130.056	14.4855	79.9126	126.935	55.3046	0.058496	0.00222133	0.296219	15.0075	0.722597	0.0816352	172.722	1795.19	11.2004	40.2245	135.547	33.5278	0.00600799	102.633	100.119	21.7481	1.28254	55.2181	0.0401523	0.0243331	1.59071	1.02403	35.1612	1.08802	0.217698
	75	461.578	3.24671	411.62	309.356	0.902358	3.20313	0.211035	18.6418	157.919	0.0175607	82.1693	208.84	121.245	536.009	2.85659	0.376082	128.26	0.00639512	156.561	19.2046	88.6495	138.769	75.5065	0.0779428	0.00296177	0.354907	18.4146	0.937639	0.108675	194.969	1959.31	14.981	45.1032	153.056	38.7245	0.00873889	110.939	108.874	26.8552	2.38107	61.6486	0.0727931	0.0300197	1.84424	1.14931	37.1444	1.20528	0.279539
[truncated: 43 more columns]

## Sheet: Table 6 Sensitivity analyses
Supplementary Table 6. Sensitivity analyses with rank transformation for YEAH scale dimension 3, hallucinations.
	Model 1					Model 2					Model 3					Model 4					Model 5					Model 6
Metabolite	beta	p	95% CI upper	95 % CI lower		beta	p	95% CI upper	95 % CI lower		beta	p	95% CI upper	95 % CI lower		beta	p	95% CI upper	95 % CI lower		beta	p	95% CI upper	95 % CI lower		beta	p	95% CI upper	95 % CI lower
Glycine	0.00611065	0.958219	-0.310245	0.322467		0.0430652	0.702959	-0.263201	0.349331		0.00642469	0.956555	-0.313498	0.326347		0.461027	0.248285	-0.574481	1.49654		-0.0394155	0.765106	-0.397239	0.318408		-0.0270176	0.828286	-0.364932	0.310897
Trimethylamine-N-oxide	0.270353	0.0181772	-0.0342279	0.574934		0.273306	0.0179474	-0.0339129	0.580525		0.266451	0.0211053	-0.041264	0.574166		-0.0578211	0.885772	-1.00983	0.894192		0.340983	0.00864353	-0.00290396	0.68487		0.27862	0.0231771	-0.0483572	0.605598
Alanine	-0.0615502	0.597367	-0.377312	0.254212		-0.0918612	0.415349	-0.397155	0.213432		-0.0575033	0.625135	-0.376514	0.261508		-0.128979	0.697346	-1.08969	0.83173		-0.0308661	0.803531	-0.367429	0.305697		-0.0495575	0.687845	-0.384036	0.284921
Glyceraldehyde	0.0536278	0.645445	-0.262279	0.369534		0.0143775	0.897113	-0.287286	0.316041		0.05923	0.614646	-0.259641	0.378101		-0.281489	0.492716	-1.29595	0.732971		0.0414761	0.754665	-0.318522	0.401474		0.0679745	0.587382	-0.271561	0.40751
GABA	-0.0483229	0.678486	-0.364315	0.267669		-0.0441734	0.709578	-0.36584	0.277494		-0.0405984	0.729541	-0.359016	0.277819		-0.104593	0.803985	-1.158	0.948816		-0.0477962	0.718993	-0.408062	0.312469		-0.0496689	0.689224	-0.38647	0.287132
Dimethyl glycine	0.00560732	0.961658	-0.31075	0.321964		-0.0200489	0.86298	-0.335217	0.29512		0.00813598	0.944979	-0.311667	0.327939		-0.20443	0.618623	-0.901498	0.492637		-0.0384665	0.771699	-0.398067	0.321134		-0.029727	0.810099	-0.365314	0.30586
2-Aminoisobutyric acid	0.00346313	0.976314	-0.312897	0.319823		-0.0194739	0.867714	-0.336667	0.297719		0.00938919	0.936413	-0.30987	0.328648		-0.234824	0.564515	-0.844196	0.374549		-0.0283441	0.830975	-0.388581	0.331893		-0.037163	0.764508	-0.373656	0.29933
Choline	-0.0617811	0.59599	-0.377539	0.253976		-0.0754224	0.52161	-0.394284	0.243439		-0.0599147	0.610994	-0.379167	0.259338		0.161934	0.674258	-0.646879	0.970746		0.0446555	0.73109	-0.307748	0.397059		-0.0152306	0.902194	-0.351484	0.321023
Serine	0.00761976	0.947913	-0.308733	0.323972		0.0260388	0.821081	-0.286304	0.338382		0.00376227	0.974528	-0.315875	0.3234		0.102556	0.78913	-0.833326	1.03844		-0.0699958	0.593249	-0.425203	0.285211		-0.0390266	0.750045	-0.37129	0.293236
Cytosine	0.120177	0.301102	-0.193892	0.434246		0.149374	0.197536	-0.163324	0.462072		0.119164	0.31046	-0.198427	0.436756		0.610026	0.119604	-0.236229	1.45628		0.224229	0.084602	-0.12489	0.573348		0.0758378	0.539882	-0.259401	0.411076
Creatinine	0.0209865	0.857197	-0.295306	0.337279		0.00354032	0.97575	-0.312462	0.319543		0.0243613	0.836228	-0.295281	0.344004		0.269152	0.49401	-0.724331	1.26263		0.0604798	0.648074	-0.298776	0.419736		-0.0118427	0.924396	-0.350434	0.326748
Proline	-0.0176409	0.879776	-0.333954	0.298672		-0.0234245	0.844048	-0.346467	0.299618		-0.00712469	0.951501	-0.324893	0.310644		-0.28362	0.496328	-1.27043	0.703187		-0.0207662	0.874264	-0.376792	0.33526		0.00378981	0.975757	-0.334584	0.342164
Betaine	0.0645049	0.579854	-0.251198	0.380208		0.0773386	0.511035	-0.241461	0.396138		0.0739193	0.528319	-0.24365	0.391488		-0.130851	0.739992	-0.760216	0.498515		0.0469253	0.723195	-0.312386	0.406237		0.034951	0.768597	-0.287277	0.357179
Valine	0.19412	0.0929034	-0.116224	0.504464		0.158054	0.160807	-0.145648	0.461756		0.184908	0.111224	-0.127286	0.497102		0.386477	0.335624	-0.677994	1.45095		0.196867	0.13275	-0.155642	0.549377		0.184532	0.136702	-0.149309	0.518373
Guanidinoacetic acid	-0.201743	0.0805294	-0.5116	0.108114		-0.178805	0.121722	-0.489673	0.132063		-0.189492	0.100873	-0.499914	0.12093		-0.269474	0.510814	-1.38691	0.84796		-0.160433	0.219052	-0.512738	0.191873		-0.199855	0.107093	-0.533324	0.133614
Niacinamide	-0.146937	0.20529	-0.459865	0.165991		-0.150365	0.204296	-0.469953	0.169223		-0.15986	0.168983	-0.473088	0.153368		-0.574557	0.144911	-1.44039	0.291274		-0.0403401	0.753871	-0.38931	0.30863		-0.109377	0.374777	-0.442823	0.224068
Taurine	0.0677145	0.561102	-0.247921	0.38335		0.0664436	0.570975	-0.251368	0.384255		0.0296584	0.781692	-0.260601	0.319918		-0.00808985	0.981582	-0.896077	0.879898		0.132205	0.316852	-0.224909	0.489318		0.024757	0.838917	-0.30564	0.355154
1-Methylhistamine	0.096089	0.408966	-0.218809	0.410987		0.0615811	0.590609	-0.2487	0.371863		0.064555	0.558327	-0.234279	0.363389		0.0990894	0.80559	-0.740311	0.938489		0.0190229	0.884411	-0.33598	0.374026		0.0407337	0.740873	-0.293346	0.374813
Isoleucine	0.0821491	0.480509	-0.233144	0.397442		0.0399309	0.722224	-0.264708	0.344569		0.0664767	0.566346	-0.247647	0.3806		0.0346731	0.933165	-1.04392	1.11326		0.0420245	0.748767	-0.313877	0.397926		0.0286994	0.815758	-0.305433	0.362832
Hydroxyproline	-0.102773	0.376995	-0.41746	0.211914		-0.109141	0.354506	-0.428017	0.209735		-0.113189	0.333002	-0.429342	0.202965		-0.683409	0.0846556	-1.64369	0.276873		0.0451241	0.71639	-0.291736	0.381984		-0.0713682	0.566351	-0.408667	0.265931
Asparagine	-0.20323	0.0782757	-0.51299	0.10653		-0.187159	0.108372	-0.500601	0.126283		-0.213433	0.0659507	-0.524657	0.0977901		-0.242613	0.552118	-1.25459	0.769361		-0.181537	0.161848	-0.531241	0.168167		-0.175391	0.154956	-0.50763	0.156849
Ornithine	-0.0476252	0.682879	-0.363628	0.268378		-0.057727	0.624358	-0.377317	0.261863		-0.0559273	0.633825	-0.374178	0.262324		-0.535968	0.187654	-1.24649	0.174556		-0.102963	0.435566	-0.4605	0.254575		-0.0838382	0.480218	-0.405503	0.237826
Leucine	0.257792	0.0245583	-0.0478768	0.563461		0.218418	0.0472621	-0.0761968	0.513032		0.246677	0.0317549	-0.0599965	0.553351		0.323127	0.428309	-0.792256	1.43851		0.225807	0.081495	-0.122164	0.573778		0.215634	0.0759914	-0.110471	0.541739
Creatine	-0.0443175	0.703845	-0.360369	0.271734		-0.0792641	0.487454	-0.388472	0.229944		-0.0703794	0.53376	-0.376783	0.236025		-0.527086	0.165348	-1.65384	0.599674		0.009966	0.939571	-0.346716	0.366648		-0.0595742	0.633936	-0.398748	0.2796
3-Hydroxyanthranilic acid	-0.0861193	0.45948	-0.401306	0.229067		-0.0891189	0.44914	-0.407967	0.229729		-0.078854	0.501456	-0.396586	0.238878		-0.00257282	0.994919	-0.983256	0.97811		0.0212308	0.866735	-0.322015	0.364477		-0.0280446	0.819699	-0.361822	0.305733
Adenine	-0.108831	0.349362	-0.423314	0.205652		-0.100876	0.393847	-0.421059	0.219308		-0.0965758	0.406899	-0.411717	0.218565		-1.09323	0.00154399	-1.80264	-0.383814		-0.0574866	0.662351	-0.414444	0.299471		-0.0805473	0.51374	-0.414717	0.253622
Homocysteine	-0.0563307	0.628865	-0.37219	0.259529		-0.0488556	0.680924	-0.371033	0.273322		-0.0410765	0.723604	-0.356032	0.273879		-0.405349	0.327731	-1.46864	0.657941		-0.178483	0.168154	-0.527546	0.170579		-0.062194	0.61932	-0.401563	0.277175
Hypoxanthine	-0.058518	0.615581	-0.374338	0.257302		-0.0477239	0.686823	-0.368716	0.273268		-0.05371	0.648027	-0.372651	0.265231		-0.53967	0.167541	-1.42894	0.349602		-0.108149	0.407595	-0.461634	0.245337		-0.0217206	0.861182	-0.358701	0.315259
Phosphoethanolamine	0.000415214	0.99716	-0.315947	0.316777		0.00198205	0.986687	-0.320312	0.324276		0.00507267	0.965648	-0.314444	0.32459		0.116092	0.778959	-0.768573	1.00076		0.0185314	0.888395	-0.339733	0.376795		-0.00380394	0.975022	-0.333442	0.325834
Spermidine	-0.0383071	0.742504	-0.354437	0.277823		-0.0817557	0.467018	-0.386174	0.222663		-0.0391143	0.740048	-0.358797	0.280569		-0.474905	0.244511	-1.4838	0.533988		-0.120809	0.345926	-0.467509	0.22589		-0.0309538	0.80277	-0.367142	0.305235
Lysine	0.00256054	0.982486	-0.3138	0.318921		-0.031713	0.781337	-0.341618	0.278192		-0.00980062	0.933163	-0.326809	0.307207		-0.324379	0.416614	-1.26358	0.614821		0.0250905	0.849777	-0.334296	0.384477		0.0399013	0.744431	-0.292079	0.371882
Glutamine	0.0985242	0.397139	-0.216299	0.413347		0.106961	0.364585	-0.212211	0.426133		0.0986694	0.40164	-0.219704	0.417043		0.00134788	0.997457	-0.989574	0.99227		0.0931124	0.479078	-0.263206	0.44943		0.0690208	0.576831	-0.266215	0.404257
L-Glutamic acid	-0.0520296	0.655331	-0.367963	0.263904		-0.102739	0.348837	-0.399375	0.193898		-0.0808573	0.470277	-0.384104	0.22239		-0.362152	0.33673	-1.23715	0.512842		-0.0464518	0.726682	-0.406872	0.313969		-0.106452	0.385185	-0.438187	0.225283
L-Methionine	0.00601912	0.958844	-0.310337	0.322375		-0.00764732	0.948534	-0.329098	0.313803		0.0140333	0.904923	-0.304666	0.332733		-0.376081	0.357392	-1.37491	0.622747		0.0405567	0.758305	-0.316941	0.398054		0.083804	0.486202	-0.242172	0.40978
Histidine	-0.018134	0.876442	-0.334444	0.298176		-0.0309762	0.792689	-0.350687	0.288734		-0.0120843	0.918199	-0.331264	0.307096		-0.223278	0.590906	-1.27569	0.829137		-0.01288	0.922816	-0.373563	0.347803		0.0136811	0.912357	-0.32356	0.350923
Carnitine	0.0124423	0.915046	-0.303895	0.32878		-0.0110846	0.924584	-0.328793	0.306624		0.0103806	0.92984	-0.309444	0.330205		-0.803664	0.0358027	-1.60627	-0.00105988		0.0467618	0.719603	-0.306508	0.400032		0.0267005	0.82991	-0.310489	0.36389
Normetanephrine	-0.0602253	0.605296	-0.376013	0.255562		-0.0922199	0.420011	-0.401804	0.217364		-0.0659825	0.574796	-0.384699	0.252734		-0.7719	0.035085	-1.63787	0.0940697		-0.0244742	0.849769	-0.375014	0.326066		-0.103165	0.407616	-0.440376	0.234047
Phenylalanine	0.194573	0.0921291	-0.115743	0.504888		0.15875	0.149647	-0.138042	0.455541		0.195501	0.0941694	-0.118298	0.5093		0.235955	0.52276	-0.681841	1.15375		0.144488	0.265108	-0.205777	0.494752		0.228381	0.0648053	-0.103199	0.559961
Arginine	-0.139119	0.230702	-0.452405	0.174166		-0.148575	0.209498	-0.468039	0.170888		-0.139624	0.234154	-0.456438	0.17719		-0.332108	0.415725	-1.28579	0.621576		-0.113466	0.389591	-0.470373	0.243441		-0.147034	0.237279	-0.482955	0.188888
Citrulline	-0.110272	0.34298	-0.424705	0.20416		-0.105431	0.370315	-0.423843	0.212981		-0.109169	0.35307	-0.427124	0.208787		-0.251902	0.546118	-1.16905	0.66525		-0.0989156	0.452736	-0.455647	0.257816		-0.10353	0.404679	-0.439815	0.232755
Hippuricacid	-0.0473283	0.684751	-0.363336	0.268679		-0.020677	0.858825	-0.336052	0.294698		-0.0450839	0.701996	-0.36456	0.274392		-0.236885	0.566097	-1.17952	0.70575		0.0104697	0.936797	-0.347761	0.3687		-0.0679274	0.587105	-0.406976	0.271121
Tyrosine	0.139772	0.228499	-0.173484	0.453029		0.12322	0.288788	-0.190714	0.437154		0.13828	0.238544	-0.178466	0.455027		-0.198952	0.590661	-1.12802	0.730113		0.130296	0.307871	-0.215143	0.475734		0.130124	0.291669	-0.2034	0.463647
4-Pyridoxic acid	-0.162522	0.160707	-0.474678	0.149634		-0.187834	0.105389	-0.499693	0.124025		-0.182078	0.112137	-0.49029	0.126135		-0.524163	0.198143	-1.50684	0.458514		-0.25659	0.0496967	-0.606568	0.0933877		-0.243693	0.0458854	-0.570285	0.0828987
Kynurenic acid	-0.0446614	0.701655	-0.360708	0.271385		-0.0505065	0.666841	-0.368632	0.267619		-0.0238567	0.835312	-0.335113	0.2874		0.0250034	0.95231	-1.04399	1.094		-0.0351099	0.789717	-0.39224	0.322021		-0.0481754	0.695898	-0.382417	0.286066
Symmetric dimethylarginine	0.0902847	0.43797	-0.224785	0.405355		0.078021	0.509691	-0.242569	0.39861		0.086884	0.459996	-0.231518	0.405286		0.674922	0.0814518	-0.298099	1.64794		0.0214697	0.868047	-0.329123	0.372062		0.104252	0.404902	-0.234538	0.443042
Asymmetric dimethylarginine	0.105814	0.362961	-0.208771	0.4204		0.0987873	0.40454	-0.221996	0.419571		0.0866288	0.450769	-0.224381	0.397639		0.209996	0.61099	-0.557721	0.977714		0.139024	0.291649	-0.217298	0.495346		0.144739	0.23067	-0.181254	0.470732
Tryptophan	0.0476359	0.682812	-0.268367	0.363639		0.0499787	0.674754	-0.272976	0.372933		0.0482063	0.682548	-0.271354	0.367767		-0.263558	0.517656	-1.21645	0.689331		0.0865956	0.494483	-0.256752	0.429943		0.109114	0.373264	-0.222472	0.4407
L-Kynurenine	0.117061	0.313902	-0.197126	0.431248		0.103954	0.374543	-0.212803	0.420712		0.133957	0.246638	-0.178255	0.446169		0.80643	0.023579	0.0343494	1.57851		0.111482	0.39776	-0.245324	0.468289		0.141136	0.254215	-0.193201	0.475472
Pantothenic acid	-0.0367151	0.752855	-0.352864	0.279433		-0.0840665	0.448288	-0.384271	0.216138		-0.07738	0.464572	-0.363878	0.209118		-0.295751	0.440626	-1.32349	0.73199		-0.100747	0.443748	-0.456929	0.255436		-0.0908745	0.463962	-0.426929	0.24518
L-5-Hydroxytryptophan	0.103609	0.373107	-0.211051	0.418268		0.079357	0.486995	-0.229886	0.3886		0.0979644	0.403856	-0.219634	0.415563		0.209473	0.517227	-0.723515	1.14246		0.0843129	0.519146	-0.27003	0.438656		0.0871797	0.484913	-0.250924	0.425283
Cystathionine	0.106059	0.361847	-0.208519	0.420637		0.0949992	0.419573	-0.223614	0.413612		0.116576	0.318601	-0.199426	0.432578		-0.128222	0.761334	-1.39759	1.14115		0.127771	0.332847	-0.229048	0.48459		0.147535	0.233818	-0.187025	0.482094
Deoxycytidine	-0.0265743	0.819747	-0.342824	0.289676		-0.0604759	0.596641	-0.370218	0.249266		-0.0334882	0.775808	-0.352394	0.285418		-0.698975	0.0445833	-1.5555	0.15755		0.000717183	0.995585	-0.350912	0.352346		-0.069467	0.57712	-0.407127	0.268193
Cytidine	0.188526	0.102901	-0.122163	0.499215		0.168677	0.147557	-0.145032	0.482386		0.190135	0.103747	-0.124008	0.504278		0.436702	0.285794	-0.74138	1.61478		0.0697465	0.581559	-0.273271	0.412764		0.133165	0.275686	-0.196921	0.463251
Carnosine	0.0302712	0.795184	-0.285946	0.346488		0.0391503	0.741103	-0.282239	0.360539		0.0418505	0.720542	-0.27537	0.359071		-0.422412	0.300793	-1.45905	0.614222		0.0272377	0.837311	-0.332625	0.3871		0.0452734	0.714425	-0.290268	0.380815
Neopterin	0.0599241	0.607105	-0.255869	0.375717		0.0578195	0.622288	-0.260377	0.376016		0.0630195	0.592582	-0.256153	0.382192		0.767573	0.0426078	-0.153131	1.68828		0.0760954	0.564091	-0.281457	0.433647		0.0803646	0.520875	-0.258791	0.41952
Adenosine	-0.0665007	0.56816	-0.382162	0.249161		-0.0533664	0.652322	-0.374526	0.267793		-0.0701036	0.551524	-0.389078	0.248871		-0.445333	0.280193	-1.64866	0.757991		0.0169698	0.895997	-0.33524	0.36918		-0.0739671	0.55325	-0.412047	0.264112
Xanthosine	-0.151599	0.19112	-0.464304	0.161107		-0.172409	0.139645	-0.486691	0.141873		-0.134747	0.241646	-0.445464	0.17597		-0.438929	0.270868	-1.22738	0.349527		-0.122674	0.351508	-0.478853	0.233504		-0.150968	0.225917	-0.4875	0.185564
Glutathione	-0.141487	0.222785	-0.454666	0.171693		-0.126491	0.272895	-0.438201	0.185218		-0.133396	0.253451	-0.448847	0.182055		0.232352	0.564928	-0.733871	1.19858		-0.106389	0.418066	-0.462041	0.249263		-0.0599997	0.619341	-0.387415	0.267416
cAMP	0.14331	0.216821	-0.169787	0.456406		0.160824	0.168952	-0.154301	0.47595		0.155509	0.181452	-0.158244	0.469262		0.786645	0.0401584	-0.0936844	1.66698		0.134446	0.308502	-0.222465	0.491356		0.131857	0.289473	-0.204563	0.468277
AMP	-0.148474	0.200538	-0.461329	0.164382		-0.144169	0.22355	-0.463892	0.175553		-0.138084	0.235603	-0.452383	0.176216		-0.833493	0.0277281	-1.60798	-0.0590071		-0.10535	0.41579	-0.455803	0.245104		-0.105215	0.387018	-0.434369	0.223939
NAD	-0.291423	0.0106444	-0.594053	0.0112071		-0.295232	0.00987545	-0.598506	0.00804153		-0.296224	0.0101677	-0.601808	0.00936052		-0.672694	0.0889277	-1.67602	0.330626		-0.31736	0.0142898	-0.661497	0.0267765		-0.247882	0.0398929	-0.570376	0.0746114
Acetoacetic acid	0.225955	0.0496875	-0.0822253	0.534135		0.238185	0.0359177	-0.0651496	0.54152		0.248988	0.027406	-0.0521246	0.550101		0.544521	0.175763	-0.428665	1.51771		0.209131	0.109325	-0.142069	0.560331		0.252011	0.0415876	-0.0787091	0.582731
Uracil	0.0451193	0.698742	-0.27092	0.361159		0.0420505	0.722997	-0.279694	0.363795		0.0613692	0.596957	-0.253165	0.375903		-0.0928196	0.820706	-1.23231	1.04667		0.0737084	0.577756	-0.285168	0.432585		0.0780527	0.531009	-0.259536	0.415641
Succinate	0.109629	0.34582	-0.204826	0.424084		0.101037	0.391466	-0.218041	0.420115		0.13865	0.21456	-0.162795	0.440096		0.667149	0.0938589	-0.241971	1.57627		0.140489	0.285745	-0.215171	0.496148		0.16844	0.172927	-0.164728	0.501607
Threonine	-0.103351	0.374303	-0.418019	0.211317		-0.0919319	0.43405	-0.410108	0.226244		-0.103932	0.376887	-0.422143	0.214278		-0.0973535	0.796189	-0.995331	0.800624		-0.0497875	0.705148	-0.406622	0.307047		-0.0631566	0.60637	-0.395419	0.269106
Nicotinic acid	-0.15475	0.181948	-0.467301	0.157801		-0.148943	0.208087	-0.468193	0.170308		-0.146956	0.208009	-0.46186	0.167948		0.295797	0.438009	-0.755704	1.3473		-0.19988	0.129103	-0.554356	0.154596		-0.174754	0.160804	-0.510544	0.161036
Xanthine	0.108614	0.350329	-0.205876	0.423105		0.0783059	0.497256	-0.234185	0.390797		0.0977285	0.402269	-0.218032	0.413489		-0.264635	0.527898	-1.0767	0.547432		0.0738501	0.574435	-0.282594	0.430294		0.105835	0.397093	-0.232417	0.444088
Allantoin	0.243732	0.033863	-0.0630895	0.550553		0.259603	0.0261498	-0.0516593	0.570865		0.26126	0.0221374	-0.042934	0.565453		0.102077	0.800008	-1.0569	1.26105		0.256213	0.0497919	-0.0934	0.605825		0.192446	0.106064	-0.127701	0.512593
Aminodipic acid	-0.151485	0.191458	-0.464196	0.161226		-0.164859	0.160953	-0.481748	0.152031		-0.153858	0.189366	-0.469988	0.162271		-0.447121	0.257366	-1.48243	0.58819		-0.0727211	0.576034	-0.425191	0.279749		-0.173311	0.164349	-0.509187	0.162565
Homogentisic acid	0.282341	0.0134697	-0.021149	0.585832		0.253446	0.0187233	-0.0334271	0.54032		0.28766	0.0126697	-0.0186919	0.594012		0.606818	0.127032	-0.348553	1.56219		0.269821	0.0359181	-0.0738036	0.613447		0.263585	0.0302996	-0.0611799	0.588351
Myoinositol	0.0342939	0.768682	-0.281882	0.35047		0.0719775	0.528098	-0.237135	0.38109		0.0496843	0.669133	-0.265515	0.364884		0.478357	0.219978	-0.360547	1.31726		0.0904828	0.494243	-0.268078	0.449044		0.066434	0.595146	-0.27244	0.405308
D-Glucuronic acid	0.26395	0.0212254	-0.0411922	0.569093		0.230807	0.0399236	-0.0695198	0.531135		0.236684	0.0313621	-0.0568654	0.530233		0.390695	0.268149	-0.501423	1.28281		0.25661	0.0477228	-0.0902599	0.60348		0.141917	0.211407	-0.164524	0.448357
2-Deoxyuridine	0.0246882	0.832347	-0.291577	0.340954		0.0191937	0.870494	-0.30021	0.338598		0.0289507	0.805861	-0.290536	0.348437		-0.582277	0.140889	-1.67548	0.510929		0.0476306	0.720033	-0.312781	0.408042		0.0119698	0.923936	-0.328178	0.352117
D-Ribose-5-phosphate	-0.085324	0.463651	-0.400532	0.229884		-0.0738752	0.532886	-0.394864	0.247114		-0.0947589	0.418554	-0.411817	0.2223		-0.9266	0.0119525	-1.6755	-0.177701		0.00307616	0.980683	-0.34164	0.347792		-0.0685774	0.582942	-0.407087	0.269932
Gamma-glutamyl cysteine	0.23785	0.0385499	-0.0694325	0.545133		0.231003	0.0487889	-0.0827829	0.544788		0.247572	0.0323517	-0.0613191	0.556464		-0.19355	0.645696	-1.15042	0.763321		0.276998	0.0315324	-0.0668941	0.62089		0.253338	0.036198	-0.0697964	0.576473
Inosine	-0.0422971	0.716763	-0.358376	0.273782		-0.0721226	0.534035	-0.38638	0.242135		-0.0549117	0.638247	-0.37151	0.261687		-0.449093	0.274206	-1.5374	0.639217		-0.0966072	0.465628	-0.455201	0.261987		-0.0566467	0.651349	-0.396527	0.283233
Guanosine	0.0911089	0.433782	-0.223937	0.406155		0.0526676	0.641304	-0.253837	0.359172		0.0639295	0.568982	-0.240226	0.368085		-0.25897	0.519312	-1.18926	0.671321		0.0486893	0.7124	-0.309509	0.406888		0.0597364	0.630943	-0.277379	0.396852
Sucrose	-0.232103	0.0436398	-0.539825	0.0756195		-0.217026	0.0573333	-0.522922	0.0888703		-0.225692	0.051555	-0.53608	0.0846964		-0.398612	0.293549	-1.32931	0.532089		-0.223982	0.0842402	-0.572301	0.124337		-0.260194	0.0352171	-0.590261	0.0698725
IMP	-0.116787	0.315045	-0.430984	0.19741		-0.129327	0.273653	-0.448534	0.18988		-0.133026	0.250561	-0.445673	0.179621		-0.57946	0.150885	-1.54675	0.387834		-0.114053	0.386674	-0.470596	0.24249		-0.0763382	0.535522	-0.410181	0.257504
Chenodeoxycholic acid	-0.0876281	0.451622	-0.402773	0.227517		-0.114471	0.324923	-0.428917	0.199976		-0.0725765	0.531649	-0.386918	0.241765		-0.788858	0.0149515	-1.64769	0.0699756		-0.0674857	0.610204	-0.426346	0.291374		-0.0923295	0.460572	-0.431178	0.246519
Cholic acid	0.0736627	0.527129	-0.24184	0.389165		0.0858085	0.467726	-0.234211	0.405828		0.0614202	0.598571	-0.254768	0.377608		-0.349466	0.314355	-1.21623	0.517299		0.147634	0.256143	-0.203533	0.498802		0.0880783	0.481886	-0.251146	0.427303
GlycocholicAcid	0.110953	0.339991	-0.203456	0.425361		0.0999392	0.397953	-0.220055	0.419933		0.107269	0.361072	-0.210426	0.424963		0.509291	0.198017	-0.353612	1.37219		0.0747354	0.565273	-0.277497	0.426968		0.0446884	0.713864	-0.285838	0.375215
Taurochenodeoxycholic acid	-0.109072	0.348289	-0.423547	0.205402		-0.125439	0.271442	-0.433612	0.182734		-0.127736	0.267648	-0.439017	0.183544		0.160468	0.701267	-0.878054	1.19899		-0.148779	0.259931	-0.50552	0.207962		-0.186472	0.128527	-0.516665	0.143721
Taurocholic acid	0.169623	0.142956	-0.142154	0.481401		0.151085	0.19638	-0.16437	0.466541		0.167696	0.151865	-0.147527	0.482918		0.362717	0.374011	-0.804171	1.52961		0.0657203	0.606681	-0.280329	0.411769		0.128275	0.297041	-0.204218	0.460768
Acetylcarnitine	0.250737	0.0289125	-0.0555186	0.556993		0.231623	0.0452528	-0.0778601	0.541106		0.245845	0.033733	-0.0633939	0.555085		0.436675	0.251424	-0.679324	1.55267		0.129384	0.300985	-0.208753	0.467521		0.196747	0.104081	-0.128659	0.522152
Propionylcarnitine	-0.0816559	0.483157	-0.396961	0.23365		-0.110031	0.339878	-0.421841	0.20178		-0.0831185	0.480176	-0.401939	0.235702		-0.786138	0.0381652	-1.72904	0.156763		-0.0510758	0.692822	-0.4017	0.299549		-0.123418	0.320587	-0.459397	0.212561
Isobutyrylcarnitine	0.0421846	0.717485	-0.273896	0.358265		0.0324281	0.784827	-0.289741	0.354598		0.0414756	0.724947	-0.27816	0.361111		-0.453325	0.268991	-1.69383	0.787181		0.127026	0.332974	-0.227807	0.48186		0.00436096	0.97202	-0.332988	0.34171
Isovalerylcarnitine	-0.0288245	0.804774	-0.345055	0.287406		-0.0506922	0.66172	-0.364834	0.263449		-0.0280374	0.812039	-0.347823	0.291748		-0.653325	0.101909	-1.72389	0.41724		-0.00843257	0.949001	-0.36614	0.349275		-0.0375824	0.764274	-0.377523	0.302359
Hexanoylcarnitine	0.321959	0.00456553	0.0224417	0.621475		0.315473	0.00465847	0.0214039	0.609542		0.326341	0.00443736	0.0238321	0.62885		0.368272	0.260283	-0.485747	1.22229		0.258793	0.040666	-0.0792397	0.596825		0.307191	0.0113748	-0.0147873	0.62917
Octanoylcarnitine	0.222006	0.0539225	-0.0864607	0.530474		0.228935	0.0414556	-0.0713017	0.529172		0.24435	0.0308168	-0.0576955	0.546395		0.291681	0.464363	-0.734684	1.31805		0.183163	0.159303	-0.167505	0.533831		0.239688	0.0528723	-0.0918496	0.571226
Decanoylcarnitine	0.186341	0.107025	-0.12448	0.497162		0.197281	0.0834462	-0.108713	0.503276		0.211185	0.0610296	-0.0909503	0.51332		0.322142	0.439004	-0.713861	1.35815		0.138839	0.287385	-0.213853	0.491531		0.204435	0.0998345	-0.129443	0.538312
Cotinine	0.100333	0.388484	-0.214432	0.415099		0.129329	0.241698	-0.168963	0.427622		0.152688	0.11515	-0.107979	0.413356		0.609946	0.129468	-0.326667	1.54656		0.0852643	0.518399	-0.272435	0.442964		0.185897	0.126823	-0.141785	0.51358
